# Supplementary material for: Gene Expression Dynamics Accompanying the Sponge Thermal Stress Response
Source: PLoS One. 2016 Oct 27;11(10):e0165368. doi: 10.1371/journal.pone.0165368 (PMC5082814; doi:10.1371/journal.pone.0165368)
Supplement: S3 File — Analysis of differentially expressed genes was conducted with edgeR using expected counts obtained from the transcript abundance estimation. Only genes with greater than 10 counts per million in at least two samples were included in the analysis. Genes that were up or downregulated by greater than 4-fold relative to the controls with an adjusted p-value <1x10-5 (Benjamini-Hochberg) were considered differentially expressed. (XLSX) [file pone.0165368.s003.xlsx]

## Sheet: S3
34C 4hr	logFC	logCPM	PValue	FDR	A. queenslandica hits	UniProt hits
c49956_g1_i1	12.347	6.361	5.45695505831657e-320	3.03188423040069e-316	Aqu2.23673_001
c52783_g2_i1	10.031	6.936	7.32919788433516e-310	2.71e-306	Aqu2.37139_001
c53936_g1_i18	10.056	7.467	6.27e-297	1.74e-293	Aqu2.17189_001
c14863_g1_i1	11.794	5.814	1.03e-284	1.9e-281	Aqu2.31321_001
c34146_g1_i1	11.344	7.413	1.76e-280	2.8e-277	Aqu2.31320_001	Q8T6Z0	OBL_OBEGE Obelin OS=Obelia geniculata PE=1 SV=1
c52783_g3_i2	11.425	5.456	5.21e-261	7.24e-258
c56462_g1_i1	12.405	7.571	2.04e-259	2.27e-256
c42859_g1_i1	9.495	5.584	3.07e-256	3.1e-253
c42989_g1_i4	10.812	6.858	5.18e-240	3.84e-237
c6619_g1_i1	9.466	5.902	1.22e-221	7.13e-219	Aqu2.17757_001
c51667_g1_i1	10.159	5.508	4.14e-221	2.3e-218
c20368_g1_i1	10.205	5.845	3.3e-220	1.75e-217	Aqu2.28466_001
c51597_g2_i1	10.96	5.185	1.15e-219	5.82e-217	Aqu2.13897_001
c49396_g1_i1	11.032	6.65	1.36e-218	6.55e-216	Aqu2.33263_001
c49093_g2_i6	10.667	5.271	2.85e-190	1.27e-187
c50454_g3_i4	10.519	4.924	4.47e-189	1.91e-186
c38879_g1_i1	10.864	5.283	2.4e-186	9.51e-184
c48270_g2_i4	6.988	5.402	2.56e-171	8.63e-169
c49276_g3_i2	12.833	4.504	2.85e-166	9.04e-164	Aqu2.29929_001	P11018	ISP1_BACSU Major intracellular serine protease OS=Bacillus subtilis (strain 168) GN=isp PE=1 SV=2
c53017_g2_i4	6.249	6.217	4.65e-164	1.44e-161	Aqu2.28435_001
c49093_g1_i2	12.571	4.811	3.42e-160	1.03e-157
c36653_g1_i1	5.29	5.8	1.4e-158	4.09e-156	Aqu2.26879_001
c49007_g2_i1	10.152	4.243	7.96e-154	2.27e-151	Aqu2.24294_001
c50628_g3_i2	10.233	4.692	7.48e-151	1.98e-148
c43856_g2_i1	12.859	4.964	2.8e-150	7.25e-148	Aqu2.30441_001	P49013	FBP3_STRPU Fibropellin-3 OS=Strongylocentrotus purpuratus GN=EGF3 PE=1 SV=1
c52595_g1_i1	8.367	6.084	4.59e-148	1.16e-145	Aqu2.39424_001	Q2MHE4	HT1_ARATH Serine/threonine-protein kinase HT1 OS=Arabidopsis thaliana GN=HT1 PE=1 SV=1
c42518_g1_i6	8.836	4.894	4.13e-142	9.75e-140
c41916_g1_i2	12.28	3.991	7.49e-141	1.73e-138	Aqu2.10243_001
c42336_g1_i2	12.29	3.994	9.7e-138	2.16e-135
c43907_g1_i1	6.485	4.645	5.73e-129	1.18e-126	Aqu2.31493_001	Q5CZR5	NATTL_DANRE Natterin-like protein OS=Danio rerio GN=zgc:113413 PE=2 SV=1
c39480_g1_i2	12.199	3.912	2.61e-128	5.26e-126	Aqu2.10243_001
c68958_g1_i1	9.709	3.824	2.35e-127	4.59e-125	Aqu2.31163_001
c49610_g2_i1	4.345	5.891	1.94e-123	3.48e-121
c53625_g3_i1	11.956	3.638	3.18e-117	4.92e-115	Aqu2.21444_001
c44862_g1_i5	11.907	3.596	1.76e-113	2.64e-111
c29323_g1_i1	11.536	4.458	1.99e-113	2.94e-111	Aqu2.07806_001	Q3UIR3	DTX3L_MOUSE E3 ubiquitin-protein ligase DTX3L OS=Mus musculus GN=Dtx3l PE=2 SV=1
c54668_g2_i7	3.909	8.067	2.51e-111	3.63e-109	Aqu2.12557_001
c39313_g1_i2	11.768	3.468	2.9e-110	4.13e-108
c53693_g3_i8	3.418	6.137	4.7e-109	6.36e-107	Aqu2.13889_001	Q96MB7	HARB1_HUMAN Putative nuclease HARBI1 OS=Homo sapiens GN=HARBI1 PE=1 SV=1
c53693_g2_i7	3.599	6.072	2.56e-107	3.43e-105	Aqu2.13889_001	Q96MB7	HARB1_HUMAN Putative nuclease HARBI1 OS=Homo sapiens GN=HARBI1 PE=1 SV=1
c38874_g1_i1	10.317	5.247	5.74e-107	7.59e-105	Aqu2.12978_001	O43301	HS12A_HUMAN Heat shock 70 kDa protein 12A OS=Homo sapiens GN=HSPA12A PE=1 SV=2
c44063_g1_i2	9.192	4.369	2.71e-105	3.54e-103
c50576_g1_i1	9.146	3.394	3.15e-103	4.07e-101	Aqu2.14019_001
c45495_g1_i3	11.547	3.302	1.11e-102	1.41e-100
c49673_g4_i6	11.88	3.572	2.21e-102	2.76e-100
c54193_g1_i10	11.693	4.297	3.38e-102	4.13e-100
c43666_g1_i4	9.011	4.496	9.41e-102	1.12e-99
c38900_g2_i3	5.868	6.199	1.01e-101	1.19e-99
c48495_g2_i1	9.148	3.295	3.81e-101	4.46e-99	Aqu2.01097_001
c52099_g2_i5	3.504	5.22	4.78e-101	5.53e-99	Aqu2.04462_001	O96006	ZBED1_HUMAN Zinc finger BED domain-containing protein 1 OS=Homo sapiens GN=ZBED1 PE=1 SV=1
c44048_g1_i1	4.983	5.768	4.76e-100	5.45e-98
c47853_g1_i4	11.58	4.002	6.52e-100	7.4e-98
c49956_g3_i1	11.479	3.197	3.13e-99	3.48e-97
c53526_g1_i1	8.19	3.222	6.44e-97	6.95e-95
c47855_g2_i3	11.632	3.767	2e-96	2.13e-94
c52965_g5_i1	6.886	4.322	3.78e-95	3.89e-93
c56607_g1_i11	3.356	8.423	4.26e-93	4.27e-91	Aqu2.21066_001	Q8N7A1	KLDC1_HUMAN Kelch domain-containing protein 1 OS=Homo sapiens GN=KLHDC1 PE=2 SV=2
c43110_g1_i3	8.969	3.134	6.17e-93	6.13e-91	Aqu2.14111_001
c24943_g1_i2	9.059	4.135	6.82e-93	6.71e-91	Aqu2.07391_001
c53526_g5_i2	3.656	4.897	1.12e-92	1.09e-90
c50454_g4_i2	11.263	3.16	5.93e-92	5.58e-90
c50904_g1_i2	11.261	3.586	3.54e-91	3.25e-89
c29415_g1_i1	11.243	3.138	1.13e-90	1.03e-88
c49673_g5_i3	11.168	4.121	1.72e-90	1.55e-88
c45626_g1_i1	12.989	5.136	4.66e-89	4.17e-87	Aqu2.21314_001	Q9DER7	TLL1_CHICK Tolloid-like protein 1 OS=Gallus gallus GN=TLL1 PE=2 SV=1
c47478_g1_i3	5.063	4.291	1.22e-88	1.08e-86	Aqu2.15184_001	O96006	ZBED1_HUMAN Zinc finger BED domain-containing protein 1 OS=Homo sapiens GN=ZBED1 PE=1 SV=1
c53994_g3_i2	8.648	3.541	1.61e-88	1.42e-86	Aqu2.24294_001
c69024_g1_i1	8.672	3.738	3.81e-88	3.28e-86
c37258_g1_i1	11.061	3.458	1.01e-87	8.66e-86
c37727_g1_i7	11.213	2.951	1.49e-85	1.23e-83
c37444_g1_i2	9.393	4.212	6.78e-85	5.54e-83	Aqu2.09295_001
c39826_g1_i1	3.479	5.334	7.41e-85	6.01e-83	Aqu2.34625_001	Q5G267	NETR_MACMU Neurotrypsin OS=Macaca mulatta GN=PRSS12 PE=3 SV=1
c18693_g1_i1	10.963	3.781	1.05e-84	8.45e-83
c38440_g1_i1	11.819	3.85	1.19e-84	9.54e-83	Aqu2.11085_001	O43301	HS12A_HUMAN Heat shock 70 kDa protein 12A OS=Homo sapiens GN=HSPA12A PE=1 SV=2
c37892_g1_i1	2.955	6.342	2.05e-84	1.63e-82	Aqu2.30799_001
c13497_g1_i1	11.686	4.324	4.68e-84	3.69e-82	Aqu2.27012_001	Q4V8X4	ACBD6_DANRE Acyl-CoA-binding domain-containing protein 6 OS=Danio rerio GN=acbd6 PE=2 SV=1
c54379_g2_i4	11.298	4.187	6.22e-84	4.87e-82	Aqu2.28047_001
c54379_g1_i7	9.072	3.934	5.45e-82	4.09e-80	Aqu2.28047_001
c48728_g3_i5	8.241	4.909	6e-82	4.47e-80	Aqu2.13490_001
c49354_g1_i4	4.397	4.015	6.1e-82	4.52e-80
c27368_g1_i1	8.47	3.174	8.51e-82	6.26e-80
c43943_g1_i2	11.072	2.823	2.06e-81	1.49e-79	Aqu2.07026_001
c48495_g1_i6	7.428	3.007	2.75e-80	1.96e-78	Aqu2.01097_001
c29905_g1_i3	9.067	3.241	8.19e-80	5.8e-78
c54439_g3_i1	3.416	7.084	1.22e-79	8.52e-78	Aqu2.37109_001	F7J220	SRCR1_PATPE Scavenger receptor cysteine-rich domain superfamily protein OS=Patiria pectinifera GN=SRCR1 PE=1 SV=1
c54759_g2_i4	8.404	3.316	2.49e-79	1.73e-77	Aqu2.14026_001
c49480_g2_i2	7.958	4.562	4.27e-79	2.94e-77
c41223_g1_i2	11.361	4.68	4.3e-79	2.95e-77
c42219_g1_i4	11.05	2.793	4.86e-79	3.3e-77
c29554_g1_i1	8.277	4.035	7.82e-78	5.11e-76	Aqu2.26539_001	P08537	TBA_XENLA Tubulin alpha chain OS=Xenopus laevis GN=tuba PE=2 SV=2
c30521_g1_i2	11.015	3.085	1.21e-77	7.88e-76
c49261_g2_i2	3.178	5.726	1.66e-77	1.07e-75	Aqu2.14535_001	Q9W1V6	PPO3_DROME Phenoloxidase 3 OS=Drosophila melanogaster GN=PPO3 PE=1 SV=1
c51231_g3_i2	11.132	3.729	3.24e-76	2.06e-74	Aqu2.07391_001
c54127_g3_i13	8.314	3.627	2.38e-75	1.5e-73
c46603_g1_i1	4.386	9.591	3.16e-74	1.95e-72	Aqu2.30895_001
c56626_g1_i3	2.711	5.189	3.76e-74	2.31e-72	Aqu2.38962_001	Q4UMH6	Y381_RICFE Putative ankyrin repeat protein RF_0381 OS=Rickettsia felis (strain ATCC VR-1525 / URRWXCal2) GN=RF_0381 PE=3 SV=1
c49626_g1_i3	10.76	3.61	5.52e-74	3.37e-72	Aqu2.11085_001	Q863I2	OXSR1_PIG Serine/threonine-protein kinase OSR1 OS=Sus scrofa GN=OXSR1 PE=2 SV=1
c49362_g5_i6	10.82	3.859	7.96e-74	4.84e-72
c37502_g1_i1	11.168	2.905	3.34e-73	1.98e-71	Aqu2.24332_001
c56606_g1_i7	2.774	5.459	4.06e-73	2.39e-71	Aqu2.21569_001	B0JZE1	SPNS2_XENTR Protein spinster homolog 2 OS=Xenopus tropicalis GN=spns2 PE=2 SV=1
c26185_g1_i1	11.811	3.504	1.71e-72	9.97e-71
c49480_g3_i2	9.075	4.844	3.01e-72	1.74e-70
c42782_g1_i1	3.715	4.929	1.88e-71	1.07e-69	Aqu2.31588_001
c49442_g6_i1	8.658	3.534	1.15e-70	6.47e-69	Aqu2.19049_001	Q91FT7	235L_IIV6 Putative methyltransferase 235L OS=Invertebrate iridescent virus 6 GN=IIV6-235L PE=3 SV=1
c42597_g1_i1	3.554	4.864	1.18e-70	6.63e-69	Aqu2.31588_001
c11830_g1_i1	10.562	3.469	1.57e-70	8.72e-69	Aqu2.10490_001	Q4J9D2	Y1252_SULAC Uncharacterized protein Saci_1252 OS=Sulfolobus acidocaldarius (strain ATCC 33909 / DSM 639 / JCM 8929 / NBRC 15157 / NCIMB 11770) GN=Saci_1252 PE=3 SV=1
c47462_g1_i1	7.711	3.199	3.15e-70	1.74e-68
c47178_g6_i2	10.764	3.862	2.85e-69	1.56e-67
c50589_g1_i2	6.085	2.851	3.19e-69	1.74e-67
c40180_g1_i1	7.788	3.163	1.15e-68	6.19e-67	Aqu2.02681_001
c56636_g1_i4	3.036	9.938	2.1e-68	1.12e-66	Aqu2.19900_001
c43288_g1_i4	8.183	4.255	2.68e-67	1.4e-65	Aqu2.38370_001	Q61702	ITIH1_MOUSE Inter-alpha-trypsin inhibitor heavy chain H1 OS=Mus musculus GN=Itih1 PE=1 SV=2
c38884_g1_i2	10.677	2.454	6.4e-67	3.31e-65
c48159_g3_i1	10.67	2.443	9.71e-67	4.95e-65	Aqu2.08270_001
c29090_g1_i2	4.263	3.492	1.06e-66	5.37e-65	Q0TU55	Q0TU55	DCHS_CLOP1 Histidine decarboxylase proenzyme OS=Clostridium perfringens (strain ATCC 13124 / NCTC 8237 / Type A) GN=hdc PE=3 SV=1
c38855_g1_i2	10.525	2.77	1.22e-66	6.17e-65	Aqu2.26282_001
c36583_g1_i1	8.818	4.408	2.34e-66	1.17e-64
c53410_g1_i5	8.4	3.463	2.34e-66	1.17e-64
c52965_g4_i3	10.705	2.481	5.16e-66	2.55e-64
c36211_g1_i1	2.783	7.983	4.91e-65	2.39e-63	Aqu2.38187_001	P78417	GSTO1_HUMAN Glutathione S-transferase omega-1 OS=Homo sapiens GN=GSTO1 PE=1 SV=2
c37277_g1_i1	8.202	2.49	5.33e-65	2.59e-63	Aqu2.15823_001
c22491_g1_i2	10.657	2.434	2.46e-64	1.17e-62	Aqu2.10385_001
c436_g1_i1	10.622	2.407	3.65e-64	1.72e-62
c49125_g1_i8	10.396	3.854	1.05e-63	4.92e-62
c48622_g2_i6	10.624	2.407	1.47e-63	6.83e-62
c29362_g1_i5	10.7	2.476	1.21e-62	5.57e-61	Aqu2.06759_001
c55639_g1_i3	5.81	3.844	1.74e-62	7.97e-61	Aqu2.24315_001
c48159_g1_i2	10.536	2.322	2.26e-62	1.03e-60
c10723_g1_i1	11.13	2.878	2.96e-62	1.34e-60
c56023_g4_i1	3.462	4.363	5.58e-62	2.52e-60
c52775_g1_i1	4.242	4.181	1.32e-61	5.95e-60	Aqu2.23974_001	P44460	CITE_HAEIN Citrate lyase subunit beta OS=Haemophilus influenzae (strain ATCC 51907 / DSM 11121 / KW20 / Rd) GN=citE PE=3 SV=1
c47465_g1_i10	8.066	3.585	2.49e-61	1.12e-59
c37551_g1_i1	2.816	7.997	2.59e-61	1.16e-59	Aqu2.38187_001	P78417	GSTO1_HUMAN Glutathione S-transferase omega-1 OS=Homo sapiens GN=GSTO1 PE=1 SV=2
c47176_g2_i3	4.452	3.667	6.42e-61	2.85e-59	Aqu2.11085_001	Q8K0U4	HS12A_MOUSE Heat shock 70 kDa protein 12A OS=Mus musculus GN=Hspa12a PE=1 SV=1
c56384_g3_i1	10.197	3.235	9.11e-60	3.92e-58	Aqu2.32943_001	O75382	TRIM3_HUMAN Tripartite motif-containing protein 3 OS=Homo sapiens GN=TRIM3 PE=1 SV=2
c52247_g2_i1	10.225	3.363	1.43e-59	6.15e-58	Aqu2.29326_001	Q14790	CASP8_HUMAN Caspase-8 OS=Homo sapiens GN=CASP8 PE=1 SV=1
c48711_g1_i1	6.139	3.647	9.1e-59	3.88e-57	Aqu2.19292_001
c53834_g1_i2	3.176	4.161	9.2e-59	3.9e-57
c28328_g1_i1	5.412	3.248	1.12e-58	4.72e-57
c49845_g1_i2	10.404	2.57	1.94e-58	8.12e-57
c53209_g7_i2	4.044	3.866	9.76e-58	4.03e-56	Aqu2.15184_001	O96006	ZBED1_HUMAN Zinc finger BED domain-containing protein 1 OS=Homo sapiens GN=ZBED1 PE=1 SV=1
c45708_g1_i2	10.415	2.795	1.96e-57	8.03e-56	Aqu2.39715_001
c55960_g3_i1	10.598	2.994	5.14e-57	2.07e-55
c52666_g1_i1	2.959	4.782	1.79e-56	7.08e-55	Aqu2.34554_001	P33728	OCD_RHIML Ornithine cyclodeaminase OS=Rhizobium meliloti GN=ocd PE=3 SV=1
c54466_g1_i1	3.178	4.637	2.17e-56	8.53e-55	Aqu2.17185_001	O14111	PSD3_SCHPO Phosphatidylserine decarboxylase proenzyme 3 OS=Schizosaccharomyces pombe (strain 972 / ATCC 24843) GN=psd3 PE=3 SV=2
c45875_g2_i1	10.188	2.968	2.73e-56	1.07e-54	Aqu2.39715_001
c52676_g1_i4	6.885	3.384	4.36e-56	1.71e-54	Aqu2.15121_001	P23049	SEA_AVIET Tyrosine-protein kinase transforming protein SEA OS=Avian erythroblastosis virus (strain S13) GN=V-SEA PE=3 SV=2
c20296_g1_i1	11.224	3.509	4.49e-56	1.75e-54
c54792_g1_i3	3.876	4.481	5.25e-56	2.04e-54	Aqu2.20416_001	Q91829	RAG1_XENLA V(D)J recombination-activating protein 1 OS=Xenopus laevis GN=rag1 PE=2 SV=1
c52674_g1_i1	4.738	3.182	5.71e-56	2.21e-54	Aqu2.30635_001
c43801_g2_i3	5.533	3.888	7.82e-56	3.02e-54
c48772_g1_i1	2.453	6.383	2.16e-55	8.15e-54	Aqu2.28026_001
c54544_g2_i2	3.064	4.661	3.93e-54	1.46e-52
c22486_g1_i1	7.784	4.208	4.05e-54	1.49e-52	Aqu2.19583_001	P32242	OTX1_HUMAN Homeobox protein OTX1 OS=Homo sapiens GN=OTX1 PE=1 SV=1
c52744_g1_i2	4.162	3.01	5.17e-54	1.9e-52	Aqu2.07026_001
c48797_g1_i6	3.469	3.726	8.06e-54	2.95e-52	Aqu2.24872_001	O75899	GABR2_HUMAN Gamma-aminobutyric acid type B receptor subunit 2 OS=Homo sapiens GN=GABBR2 PE=1 SV=1
c59966_g1_i1	10.182	2.009	8.44e-54	3.09e-52
c62905_g1_i1	10.066	2.568	3.13e-53	1.12e-51
c52367_g2_i1	3.527	4.43	4.69e-53	1.67e-51
c50393_g1_i1	8.165	4.936	1.04e-52	3.69e-51	Aqu2.28967_001
c29774_g1_i1	10.152	1.975	1.49e-52	5.24e-51
c37045_g1_i1	5.292	2.966	1.51e-52	5.26e-51	Aqu2.27199_001	Q7SGY1	ALO_NEUCR Putative D-arabinono-1,4-lactone oxidase OS=Neurospora crassa (strain ATCC 24698 / 74-OR23-1A / CBS 708.71 / DSM 1257 / FGSC 987) GN=alo-1 PE=3 SV=1
c37382_g1_i1	4.909	2.587	1.55e-52	5.39e-51	Aqu2.36649_001
c21029_g1_i1	10.284	2.838	1.59e-52	5.51e-51
c53904_g1_i1	6.669	2.301	1.74e-52	5.99e-51	Aqu2.25286_001
c38754_g1_i2	2.551	6.691	1.85e-52	6.36e-51	Aqu2.30086_001	Q8N2G6	ZCH24_HUMAN Zinc finger CCHC domain-containing protein 24 OS=Homo sapiens GN=ZCCHC24 PE=1 SV=1
c34713_g1_i2	10.138	2.764	5.16e-52	1.76e-50
c42517_g1_i1	2.491	6.305	5.9e-52	2e-50	Aqu2.28026_001
c56006_g1_i1	4.307	4.45	6.08e-52	2.06e-50	Aqu2.25410_001
c65631_g1_i1	10.046	2.783	7.34e-52	2.48e-50	Aqu2.05919_001
c47710_g1_i2	6.241	3.987	2.03e-51	6.72e-50	Aqu2.21501_001
c55215_g1_i3	10.097	3.063	2.78e-51	9.15e-50	Aqu2.19777_001
c51402_g1_i5	3.013	5.15	5.94e-51	1.95e-49	Aqu2.11916_001	Q96DM1	PGBD4_HUMAN PiggyBac transposable element-derived protein 4 OS=Homo sapiens GN=PGBD4 PE=2 SV=3
c50375_g7_i1	3.772	2.876	1.57e-50	5.11e-49	Aqu2.31009_001	Q9ULJ7	ANR50_HUMAN Ankyrin repeat domain-containing protein 50 OS=Homo sapiens GN=ANKRD50 PE=1 SV=4
c49259_g1_i5	3.996	4.214	1.72e-50	5.57e-49
c52214_g1_i4	7.762	2.808	1.95e-50	6.31e-49
c47174_g1_i2	2.828	3.809	3.54e-50	1.13e-48
c40127_g1_i1	7.786	2.051	6.96e-50	2.2e-48
c47638_g1_i2	10.068	2.817	1.21e-49	3.81e-48
c34137_g1_i1	10.089	3.916	1.87e-49	5.84e-48
c51322_g1_i5	9.933	2.587	3.88e-49	1.2e-47
c43847_g1_i1	4.356	2.657	1.27e-48	3.89e-47	Aqu2.21367_001	Q9NUV9	GIMA4_HUMAN GTPase IMAP family member 4 OS=Homo sapiens GN=GIMAP4 PE=1 SV=1
c53977_g1_i5	4.509	3.232	2.53e-48	7.67e-47	Aqu2.24513_001	Q5UQ40	UBC4_MIMIV Probable bifunctional E2/E3 enzyme R795 OS=Acanthamoeba polyphaga mimivirus GN=MIMI_R795 PE=3 SV=1
c42558_g1_i1	9.874	3.021	2.75e-48	8.33e-47	Aqu2.22444_001	Q9UPP1	PHF8_HUMAN Histone lysine demethylase PHF8 OS=Homo sapiens GN=PHF8 PE=1 SV=3
c48312_g1_i3	2.83	4.598	5.18e-48	1.56e-46	Aqu2.07221_001	Q7LHG5	YI31B_YEAST Transposon Ty3-I Gag-Pol polyprotein OS=Saccharomyces cerevisiae (strain ATCC 204508 / S288c) GN=TY3B-I PE=3 SV=2
c51191_g2_i6	9.9	2.704	8.54e-48	2.55e-46
c20012_g1_i1	9.891	2.607	1.53e-47	4.55e-46
c35539_g1_i2	9.965	2.078	1.59e-47	4.73e-46	Aqu2.08171_001	Q14790	CASP8_HUMAN Caspase-8 OS=Homo sapiens GN=CASP8 PE=1 SV=1
c55542_g1_i1	7.704	4.33	2.76e-47	8.19e-46	Aqu2.16824_001	Q91XQ0	DYH8_MOUSE Dynein heavy chain 8, axonemal OS=Mus musculus GN=Dnah8 PE=1 SV=2
c50184_g2_i5	3.348	3.718	1.22e-46	3.57e-45	Aqu2.16676_001
c59893_g1_i1	10.437	2.237	3.62e-46	1.05e-44	Aqu2.36511_001
c30188_g1_i1	9.904	1.741	4.44e-46	1.28e-44
c56118_g1_i4	2.696	3.802	5.18e-46	1.49e-44	Aqu2.37613_001
c10906_g1_i1	11.179	3.551	5.31e-46	1.52e-44
c41718_g1_i1	10.326	2.762	1.54e-45	4.34e-44	Aqu2.26863_001	Q6P2Q9	PRP8_HUMAN Pre-mRNA-processing-splicing factor 8 OS=Homo sapiens GN=PRPF8 PE=1 SV=2
c51830_g3_i2	7.883	2.125	2.39e-45	6.67e-44	Aqu2.18347_001
c50580_g3_i1	5.225	3.085	2.68e-45	7.47e-44	Aqu2.28039_001
c53618_g4_i5	9.925	2.045	3.3e-45	9.17e-44	Aqu2.24294_001
c7437_g1_i1	9.852	1.735	4.51e-45	1.25e-43	Aqu2.37272_001
c56498_g4_i3	2.151	7.45	6.85e-45	1.89e-43	Aqu2.19061_001
c27735_g1_i1	9.888	1.979	1.09e-44	2.97e-43
c56454_g1_i3	4.121	3.851	2.06e-44	5.6e-43
c40392_g2_i1	8.324	3.114	3.03e-44	8.2e-43
c52257_g3_i1	3.07	5.745	4.25e-44	1.14e-42	Aqu2.21971_001
c56498_g1_i1	7.887	3.154	5.11e-44	1.37e-42
c34369_g1_i1	5.369	2.815	5.34e-44	1.43e-42
c32164_g1_i1	9.833	1.675	5.6e-44	1.5e-42
c50875_g2_i3	2.298	5.442	5.7e-44	1.52e-42	Aqu2.18738_001	Q42656	AGAL_COFAR Alpha-galactosidase OS=Coffea arabica PE=1 SV=1
c54598_g2_i2	5.713	3.428	6.47e-44	1.72e-42	Aqu2.31034_001
c39900_g1_i1	11.243	3.74	8.8e-44	2.32e-42
c46728_g1_i4	5.262	2.546	2.49e-43	6.5e-42
c45626_g2_i1	10.483	3.15	4.89e-43	1.27e-41	Aqu2.21314_001	O57460	TLL1_DANRE Dorsal-ventral patterning tolloid-like protein 1 OS=Danio rerio GN=tll1 PE=2 SV=1
c56194_g6_i1	4.273	2.344	6.34e-43	1.64e-41
c53727_g1_i2	8.087	3.532	8.85e-43	2.27e-41	Aqu2.12828_001	Q09575	YRD6_CAEEL Uncharacterized protein K02A2.6 OS=Caenorhabditis elegans GN=K02A2.6 PE=3 SV=1
c53725_g2_i1	2.042	5.231	1.02e-42	2.61e-41	Aqu2.10184_001	O00463	TRAF5_HUMAN TNF receptor-associated factor 5 OS=Homo sapiens GN=TRAF5 PE=1 SV=2
c53029_g1_i5	2.37	4.243	1.69e-42	4.28e-41
c44325_g1_i1	7.673	3.271	1.71e-42	4.31e-41	Aqu2.18954_001	Q80TS3	LPHN3_MOUSE Latrophilin-3 OS=Mus musculus GN=Lphn3 PE=1 SV=3
c37777_g1_i1	9.619	2.617	6.47e-42	1.62e-40
c49965_g2_i3	2.657	3.648	1.19e-41	2.97e-40
c56546_g1_i4	2.033	5.463	4.96e-41	1.23e-39	Aqu2.19713_001	Q96DM1	PGBD4_HUMAN PiggyBac transposable element-derived protein 4 OS=Homo sapiens GN=PGBD4 PE=2 SV=3
c46168_g2_i1	2.032	6.708	6.51e-41	1.61e-39	Aqu2.13302_001	Q7LHG5	YI31B_YEAST Transposon Ty3-I Gag-Pol polyprotein OS=Saccharomyces cerevisiae (strain ATCC 204508 / S288c) GN=TY3B-I PE=3 SV=2
c50278_g2_i2	12.887	6.762	1.84e-40	4.48e-39	Aqu2.12828_001	Q7LHG5	YI31B_YEAST Transposon Ty3-I Gag-Pol polyprotein OS=Saccharomyces cerevisiae (strain ATCC 204508 / S288c) GN=TY3B-I PE=3 SV=2
c26903_g1_i1	6.051	1.821	2.17e-40	5.29e-39	Aqu2.27199_001
c43253_g1_i1	2.466	6.365	2.48e-40	6.02e-39	Aqu2.18744_001
c44452_g1_i1	6.805	2.369	3.3e-40	7.96e-39	Aqu2.32312_001	Q9QYP2	CELR2_RAT Cadherin EGF LAG seven-pass G-type receptor 2 (Fragment) OS=Rattus norvegicus GN=Celsr2 PE=2 SV=1
c38641_g1_i1	9.727	2.478	3.6e-40	8.66e-39	Aqu2.32842_001	Q54RJ6	Y5363_DICDI Fido domain-containing protein DDB_G0283145 OS=Dictyostelium discoideum GN=DDB_G0283145 PE=3 SV=2
c54633_g3_i1	5.791	1.893	4.28e-40	1.03e-38
c54184_g2_i1	9.604	2.442	4.91e-40	1.17e-38	Aqu2.16897_001	Q5UQ40	UBC4_MIMIV Probable bifunctional E2/E3 enzyme R795 OS=Acanthamoeba polyphaga mimivirus GN=MIMI_R795 PE=3 SV=1
c55478_g1_i2	2.009	5.064	9.64e-40	2.3e-38	Aqu2.14646_001	P09523	POL_FMVD Enzymatic polyprotein OS=Figwort mosaic virus (strain DxS) GN=ORF V PE=3 SV=1
c50159_g1_i23	7.354	4.471	1.1e-39	2.61e-38
c48841_g2_i1	2.673	5.771	1.41e-39	3.33e-38	Aqu2.21240_001
c48841_g1_i4	2.859	5.814	1.81e-39	4.28e-38	Aqu2.21240_001
c33218_g1_i2	10.294	2.502	5e-39	1.17e-37
c48675_g2_i1	2.705	3.843	5.21e-39	1.22e-37
c52630_g2_i1	3.355	3.901	5.54e-39	1.29e-37
c35271_g1_i1	10.665	3.002	9.27e-39	2.15e-37	Aqu2.19583_001	Q06453	AL_DROME Homeobox protein aristaless OS=Drosophila melanogaster GN=al PE=1 SV=2
c52834_g1_i4	2.854	4.9	1.63e-38	3.76e-37	Aqu2.26881_001	Q5THR3	EFCB6_HUMAN EF-hand calcium-binding domain-containing protein 6 OS=Homo sapiens GN=EFCAB6 PE=1 SV=1
c56440_g1_i7	2.551	5.617	2.06e-38	4.74e-37	Aqu2.08495_001	Q9BMN8	LAR_CAEEL Tyrosine-protein phosphatase Lar-like OS=Caenorhabditis elegans GN=ptp-3 PE=1 SV=1
c44079_g1_i1	9.519	3.199	2.21e-38	5.07e-37	Aqu2.26282_001
c54642_g1_i1	2.326	4.338	3.25e-38	7.41e-37	Aqu2.36305_001
c48198_g1_i1	2.972	3.454	6.82e-38	1.54e-36	Aqu2.13302_001	Q99315	YG31B_YEAST Transposon Ty3-G Gag-Pol polyprotein OS=Saccharomyces cerevisiae (strain ATCC 204508 / S288c) GN=TY3B-G PE=1 SV=3
c52205_g4_i1	3.616	3.705	7.02e-38	1.58e-36
c47370_g2_i1	2.029	4.883	8.08e-38	1.82e-36	Aqu2.34981_001	P22382	POL_SIVGB Gag-Pol polyprotein OS=Simian immunodeficiency virus (isolate GB1) GN=gag-pol PE=3 SV=2
c391_g1_i1	9.757	2.313	1e-37	2.25e-36	Aqu2.24734_001
c44123_g1_i1	3.994	2.65	1.26e-37	2.83e-36
c56450_g1_i1	3.31	4.352	1.35e-37	3.01e-36	Aqu2.02365_001
c45214_g1_i1	3.962	2.558	2.37e-37	5.29e-36	Aqu2.33301_001
c51532_g4_i1	10.601	3.131	3.33e-37	7.42e-36
c51571_g2_i1	3.399	4.551	4.12e-37	9.15e-36	Aqu2.34506_001	Q6MG82	PRRT1_RAT Proline-rich transmembrane protein 1 OS=Rattus norvegicus GN=Prrt1 PE=1 SV=2
c49673_g1_i1	7.484	2.964	1.59e-36	3.51e-35
c39649_g1_i1	3.127	4.787	2.14e-36	4.7e-35	Aqu2.32836_001	P18503	CAS4_EPHMU Short-chain collagen C4 (Fragment) OS=Ephydatia muelleri PE=2 SV=1
c32900_g1_i1	9.454	2.573	2.49e-36	5.48e-35	Aqu2.31655_001
c55813_g1_i11	2.022	5.084	3.11e-36	6.82e-35	Aqu2.14646_001	P09523	POL_FMVD Enzymatic polyprotein OS=Figwort mosaic virus (strain DxS) GN=ORF V PE=3 SV=1
c47290_g1_i1	2.271	5.04	8.88e-36	1.93e-34	Aqu2.33120_001
c42370_g1_i1	9.412	2.628	2.29e-35	4.93e-34
c51133_g1_i1	4.728	6.48	4.41e-35	9.43e-34	Aqu2.21573_001
c50720_g1_i2	9.968	3.234	1.39e-34	2.96e-33	Aqu2.29952_001	O94966	UBP19_HUMAN Ubiquitin carboxyl-terminal hydrolase 19 OS=Homo sapiens GN=USP19 PE=1 SV=2
c51773_g1_i2	3.183	5.175	1.82e-34	3.88e-33	Aqu2.26881_001	Q5THR3	EFCB6_HUMAN EF-hand calcium-binding domain-containing protein 6 OS=Homo sapiens GN=EFCAB6 PE=1 SV=1
c48659_g1_i2	2.849	4.016	2.04e-34	4.33e-33	Aqu2.23975_001	Q3U481	MFS12_MOUSE Major facilitator superfamily domain-containing protein 12 OS=Mus musculus GN=Mfsd12 PE=1 SV=1
c17732_g2_i1	5.784	8.069	3.73e-34	7.87e-33
c54314_g5_i1	3.013	3.589	5.61e-34	1.18e-32
c59970_g1_i1	2.009	5.747	7.58e-34	1.58e-32	Aqu2.31546_001	P27639	IF4A_CAEEL Eukaryotic initiation factor 4A OS=Caenorhabditis elegans GN=inf-1 PE=2 SV=1
c52237_g1_i1	6.063	5.155	8.18e-34	1.71e-32	Aqu2.16824_001	Q96JB1	DYH8_HUMAN Dynein heavy chain 8, axonemal OS=Homo sapiens GN=DNAH8 PE=1 SV=2
c34203_g1_i1	6.998	2.99	1.14e-33	2.36e-32	Aqu2.22075_001
c54394_g1_i1	10.576	9.338	1.86e-33	3.86e-32	Aqu2.33373_001	A9CB18	GDF9_PAPAN Growth/differentiation factor 9 OS=Papio anubis GN=GDF9 PE=3 SV=1
c52630_g1_i1	4.282	3.81	2.02e-33	4.18e-32
c55635_g1_i1	8.881	4.743	5.05e-33	1.04e-31	Aqu2.16824_001	Q91XQ0	DYH8_MOUSE Dynein heavy chain 8, axonemal OS=Mus musculus GN=Dnah8 PE=1 SV=2
c52364_g1_i1	9.05	5.004	5.85e-33	1.2e-31
c34702_g1_i2	6.956	2.336	6.27e-33	1.28e-31	Aqu2.34145_001
c53147_g1_i3	2.349	3.749	7.16e-33	1.46e-31
c47585_g5_i2	3.459	2.618	8.67e-33	1.76e-31	Aqu2.17424_001	P42739	UBIQP_ACEPE Polyubiquitin (Fragment) OS=Acetabularia peniculus PE=3 SV=2
c54492_g1_i2	6.613	3.794	1.26e-32	2.56e-31	Aqu2.12828_001	P0CT40	TF29_SCHPO Transposon Tf2-9 polyprotein OS=Schizosaccharomyces pombe (strain 972 / ATCC 24843) GN=Tf2-9 PE=3 SV=1
c53678_g1_i1	3.158	6.971	2.19e-32	4.39e-31	Aqu2.12828_001	Q7LHG5	YI31B_YEAST Transposon Ty3-I Gag-Pol polyprotein OS=Saccharomyces cerevisiae (strain ATCC 204508 / S288c) GN=TY3B-I PE=3 SV=2
c54940_g1_i1	2.456	4.238	8.4e-32	1.67e-30	Aqu2.10432_001
c50278_g1_i1	8.624	6.733	2.03e-31	4.01e-30	Aqu2.12828_001	Q7LHG5	YI31B_YEAST Transposon Ty3-I Gag-Pol polyprotein OS=Saccharomyces cerevisiae (strain ATCC 204508 / S288c) GN=TY3B-I PE=3 SV=2
c56844_g1_i1	5.759	8.527	2.31e-31	4.54e-30	Aqu2.15395_001
c42509_g1_i1	2.542	8.869	2.6e-31	5.1e-30	Aqu2.25418_001	Q3ZBZ8	STIP1_BOVIN Stress-induced-phosphoprotein 1 OS=Bos taurus GN=STIP1 PE=2 SV=1
c40887_g1_i2	2.462	3.639	4.39e-31	8.55e-30	Aqu2.27373_001
c41023_g1_i1	2.712	4.314	5.14e-31	9.95e-30	Aqu2.33301_001
c49176_g1_i1	2.679	5.24	6.18e-31	1.19e-29	Aqu2.37878_001	Q95VF7	PRO1B_ACACA Profilin-1B OS=Acanthamoeba castellanii PE=1 SV=3
c53449_g1_i1	3.875	2.789	7.32e-31	1.41e-29
c42869_g1_i1	5.97	2.69	1.88e-30	3.6e-29
c42491_g1_i1	7.199	2.987	2.06e-30	3.94e-29	Aqu2.28833_001	P70325	TBX4_MOUSE T-box transcription factor TBX4 OS=Mus musculus GN=Tbx4 PE=2 SV=3
c5398_g1_i1	9.022	2.743	2.79e-30	5.33e-29	Aqu2.19925_001
c47239_g1_i1	8.222	7.594	3.69e-30	7.01e-29	Aqu2.30276_001	Q9VZZ4	PXDN_DROME Peroxidasin OS=Drosophila melanogaster GN=Pxn PE=1 SV=1
c50383_g2_i4	2.49	3.894	4.4e-30	8.34e-29
c48005_g1_i1	2.228	4.399	5.91e-30	1.11e-28	Aqu2.25914_001	Q9SR22	PAE5_ARATH Pectin acetylesterase 5 OS=Arabidopsis thaliana GN=PAE5 PE=2 SV=1
c44361_g1_i1	7.851	5.073	6.25e-30	1.18e-28	Aqu2.26941_001	Q5EB30	ODF3A_XENTR Outer dense fiber protein 3 OS=Xenopus tropicalis GN=odf3 PE=2 SV=1
c39961_g1_i1	8.994	6.613	8.68e-30	1.62e-28	Aqu2.24463_001
c49841_g1_i2	3.317	3.343	1.04e-29	1.94e-28
c47932_g1_i2	3.578	2.658	1.08e-29	2.02e-28
c8126_g1_i1	9.016	2.333	1.43e-29	2.66e-28	Aqu2.19929_001
c31587_g1_i1	10.665	5.229	1.49e-29	2.75e-28	Aqu2.38925_001	P39057	DYHC_HELCR Dynein beta chain, ciliary OS=Heliocidaris crassispina PE=1 SV=1
c24908_g1_i1	6.332	2.961	1.83e-29	3.39e-28
c49813_g1_i1	2.509	3.554	2.58e-29	4.76e-28
c44483_g1_i1	2.172	4.068	3.46e-29	6.34e-28	Aqu2.22191_001	B1AXV0	FRS1L_MOUSE DOMON domain-containing protein FRRS1L OS=Mus musculus GN=Frrs1l PE=1 SV=1
c47887_g2_i1	3.139	3.309	5.33e-29	9.72e-28	Aqu2.37272_001
c51725_g1_i2	6.079	6.958	7.89e-29	1.43e-27	Aqu2.20234_001	P10978	POLX_TOBAC Retrovirus-related Pol polyprotein from transposon TNT 1-94 OS=Nicotiana tabacum PE=2 SV=1
c59616_g1_i1	5.694	7.735	1.23e-28	2.23e-27
c55248_g1_i2	2.222	5.323	5.49e-28	9.82e-27	Aqu2.29982_001	P39428	TRAF1_MOUSE TNF receptor-associated factor 1 OS=Mus musculus GN=Traf1 PE=1 SV=2
c41622_g1_i1	2.952	3.032	7.55e-28	1.34e-26	Aqu2.23734_001	A7LXS9	BGH2A_BACO1 Beta-galactosidase BoGH2A OS=Bacteroides ovatus (strain ATCC 8483 / DSM 1896 / JCM 5824 / NCTC 11153) GN=BACOVA_02645 PE=1 SV=1
c44774_g1_i1	2.616	4.095	8.38e-28	1.49e-26	Aqu2.33301_001
c56307_g1_i3	2.896	6.489	9.22e-28	1.63e-26	Aqu2.20234_001	P10978	POLX_TOBAC Retrovirus-related Pol polyprotein from transposon TNT 1-94 OS=Nicotiana tabacum PE=2 SV=1
c46743_g2_i1	5.68	7.909	9.51e-28	1.68e-26
c50546_g1_i1	2.075	3.464	1.11e-27	1.96e-26	Aqu2.20234_001	P10978	POLX_TOBAC Retrovirus-related Pol polyprotein from transposon TNT 1-94 OS=Nicotiana tabacum PE=2 SV=1
c51872_g1_i1	2.791	3.242	1.16e-27	2.05e-26
c56266_g1_i25	3.676	2.93	1.64e-27	2.87e-26
c56687_g1_i4	2.556	4.289	7.89e-27	1.36e-25	Aqu2.38962_001	Q5DW34	EHMT1_MOUSE Histone-lysine N-methyltransferase EHMT1 OS=Mus musculus GN=Ehmt1 PE=1 SV=2
c44636_g1_i3	5.638	2.595	1.65e-26	2.83e-25
c51520_g1_i6	2.185	3.413	2.65e-26	4.5e-25	Aqu2.17060_001	Q5ZJL9	SAMH1_CHICK Deoxynucleoside triphosphate triphosphohydrolase SAMHD1 OS=Gallus gallus GN=SAMHD1 PE=2 SV=1
c13765_g1_i1	6.466	4.798	4.72e-26	7.99e-25	Aqu2.26071_001
c51257_g2_i1	2.983	3.761	7.31e-26	1.23e-24	Aqu2.29933_001
c21410_g1_i1	8.788	2.214	1.47e-25	2.45e-24	Aqu2.14504_001
c37660_g1_i1	2.045	3.891	2.16e-25	3.59e-24	Aqu2.11503_001
c55932_g2_i1	2.508	3.057	2.88e-25	4.74e-24	Aqu2.19926_001
c48395_g1_i1	8.616	3.294	6.37e-25	1.04e-23	Aqu2.21645_001	Q539E5	APX1_HYDVD Putative ascorbate peroxidase OS=Hydra viridissima GN=APX1 PE=2 SV=1
c53770_g1_i2	4.768	3.873	7.5e-25	1.22e-23
c60098_g1_i1	4.621	3.824	1.51e-24	2.43e-23
c48414_g1_i3	2.428	2.92	2.29e-24	3.66e-23
c50763_g2_i1	4.608	7.214	3.38e-24	5.38e-23	Aqu2.30907_001
c55105_g1_i1	4.804	8.636	4.78e-24	7.57e-23	Aqu2.12828_001	P0CT40	TF29_SCHPO Transposon Tf2-9 polyprotein OS=Schizosaccharomyces pombe (strain 972 / ATCC 24843) GN=Tf2-9 PE=3 SV=1
c56743_g2_i1	2.071	3.758	9.54e-24	1.5e-22	Aqu2.17225_001	P70191	TRAF5_MOUSE TNF receptor-associated factor 5 OS=Mus musculus GN=Traf5 PE=1 SV=1
c50580_g1_i2	3.15	3.087	1.13e-23	1.77e-22
c52589_g3_i2	3.013	2.38	1.72e-23	2.68e-22	Q80SU7	Q80SU7	GVIN1_MOUSE Interferon-induced very large GTPase 1 OS=Mus musculus GN=Gvin1 PE=1 SV=1
c29082_g1_i1	8.895	3.454	2.05e-23	3.19e-22	Aqu2.38925_001	P39057	DYHC_HELCR Dynein beta chain, ciliary OS=Heliocidaris crassispina PE=1 SV=1
c37730_g1_i1	2.391	3.391	2.07e-23	3.22e-22	Aqu2.26923_001	Q8C206	GP157_MOUSE Probable G-protein coupled receptor 157 OS=Mus musculus GN=Gpr157 PE=2 SV=1
c52372_g2_i2	3.032	2.58	3.64e-23	5.64e-22
c45485_g1_i1	2.003	4.54	4.45e-23	6.88e-22
c49995_g4_i4	2.038	3.545	5.09e-23	7.85e-22	Aqu2.22650_001
c54412_g2_i1	3.783	3.315	6.44e-23	9.88e-22	Aqu2.20234_001	P10978	POLX_TOBAC Retrovirus-related Pol polyprotein from transposon TNT 1-94 OS=Nicotiana tabacum PE=2 SV=1
c50826_g2_i1	2.51	2.543	1.92e-22	2.93e-21
c43469_g1_i1	2.577	2.888	3.48e-22	5.25e-21	Aqu2.36452_001
c50790_g1_i2	2.75	2.653	4.88e-22	7.31e-21	Aqu2.31883_001	O70372	TERT_MOUSE Telomerase reverse transcriptase OS=Mus musculus GN=Tert PE=1 SV=1
c54423_g1_i1	6.961	2.177	7.65e-22	1.14e-20	Aqu2.28068_001
c48823_g1_i1	2.417	3.157	1.46e-21	2.15e-20	Aqu2.26071_001
c50904_g2_i1	8.586	2.889	3.05e-21	4.43e-20
c49962_g1_i1	2.099	5.378	3.38e-21	4.89e-20	Aqu2.39729_001	O75899	GABR2_HUMAN Gamma-aminobutyric acid type B receptor subunit 2 OS=Homo sapiens GN=GABBR2 PE=1 SV=1
c42604_g1_i1	7.754	4.318	4e-21	5.78e-20	Aqu2.38925_001	P23098	DYHC_TRIGR Dynein beta chain, ciliary OS=Tripneustes gratilla PE=1 SV=1
c45921_g2_i1	2.956	4.149	4.89e-21	7.04e-20	Aqu2.39553_001	Q8WV99	ZFN2B_HUMAN AN1-type zinc finger protein 2B OS=Homo sapiens GN=ZFAND2B PE=1 SV=1
c46811_g1_i1	2.487	3.339	4.92e-21	7.08e-20	Aqu2.19292_001
c43698_g2_i1	5.031	2.409	6.04e-21	8.66e-20
c54703_g1_i7	8.388	2.488	1.45e-20	2.05e-19
c42071_g1_i1	3.133	3.147	2.1e-20	2.96e-19	Aqu2.35133_001	Q9BXT4	TDRD1_HUMAN Tudor domain-containing protein 1 OS=Homo sapiens GN=TDRD1 PE=2 SV=2
c55109_g5_i1	2.447	2.508	2.98e-20	4.17e-19	Aqu2.35767_001
c44874_g1_i1	2.286	3.058	5.99e-20	8.27e-19
c34277_g1_i1	2.397	3.726	6.39e-20	8.79e-19
c54868_g1_i2	4.63	8.477	7.3e-20	1e-18	Aqu2.12828_001	P0CT39	TF26_SCHPO Transposon Tf2-6 polyprotein OS=Schizosaccharomyces pombe (strain 972 / ATCC 24843) GN=Tf2-6 PE=3 SV=1
c52471_g1_i3	7.992	3.953	9.69e-20	1.32e-18	Aqu2.22909_001	Q91736	EPB1B_XENLA Ephrin type-B receptor 1-B (Fragment) OS=Xenopus laevis GN=ephb1-b PE=1 SV=1
c51049_g1_i3	2.883	3.572	1.58e-19	2.15e-18
c43998_g1_i2	2.511	3.033	3.02e-19	4.06e-18
c46340_g1_i1	3.565	4.204	3.08e-19	4.13e-18
c51756_g1_i2	2.448	2.469	3.09e-19	4.15e-18	Aqu2.32398_001	Q9HDW9	GPI12_SCHPO Probable N-acetylglucosaminyl-phosphatidylinositol de-N-acetylase OS=Schizosaccharomyces pombe (strain 972 / ATCC 24843) GN=gpi12 PE=3 SV=1
c52367_g1_i2	2.324	4.136	4.21e-19	5.61e-18	Aqu2.37471_001
c50751_g1_i3	2.572	3.46	4.67e-19	6.21e-18	Aqu2.02114_001	P70191	TRAF5_MOUSE TNF receptor-associated factor 5 OS=Mus musculus GN=Traf5 PE=1 SV=1
c52798_g6_i2	2.166	2.605	1.14e-18	1.5e-17	Aqu2.19061_001
c46806_g1_i1	2.676	3.192	1.43e-18	1.88e-17	Aqu2.29225_001
c52650_g1_i1	2.282	2.855	1.88e-18	2.45e-17
c56058_g1_i1	2.123	4.979	1.96e-18	2.56e-17	Aqu2.30868_001	Q502W6	VWA3B_HUMAN von Willebrand factor A domain-containing protein 3B OS=Homo sapiens GN=VWA3B PE=2 SV=3
c56321_g1_i1	2.627	4.206	4.32e-18	5.55e-17	Aqu2.20234_001	P10978	POLX_TOBAC Retrovirus-related Pol polyprotein from transposon TNT 1-94 OS=Nicotiana tabacum PE=2 SV=1
c53299_g1_i2	2.258	4.629	4.53e-18	5.8e-17	Aqu2.39254_001	Q32KL8	TBATA_BOVIN Protein TBATA OS=Bos taurus GN=TBATA PE=2 SV=1
c56102_g2_i7	2.248	3.328	6.41e-18	8.13e-17
c38774_g1_i1	4.249	2.697	1.48e-17	1.85e-16	Aqu2.20234_001	P10978	POLX_TOBAC Retrovirus-related Pol polyprotein from transposon TNT 1-94 OS=Nicotiana tabacum PE=2 SV=1
c49499_g1_i1	2.704	6.332	2.22e-17	2.75e-16
c53036_g2_i10	4.626	2.589	3.64e-17	4.51e-16
c50692_g1_i3	2.184	2.342	6.61e-17	8.1e-16	Aqu2.14166_001	P15594	RTP2_TRYBG Retrotransposable element SLACS 132 kDa protein OS=Trypanosoma brucei gambiense PE=3 SV=1
c55966_g2_i1	2.52	3.593	7e-17	8.57e-16	Aqu2.36767_001
c42412_g1_i2	6.747	2.886	1.09e-16	1.32e-15	Aqu2.16938_001
c45615_g1_i9	3.147	3.636	1.38e-16	1.66e-15
c50353_g1_i1	2.082	2.662	1.63e-16	1.96e-15	Aqu2.39410_001	P50429	ARSB_MOUSE Arylsulfatase B OS=Mus musculus GN=Arsb PE=2 SV=3
c54087_g1_i1	2.413	5.157	2.15e-16	2.58e-15	Aqu2.36405_001	Q7LHG5	YI31B_YEAST Transposon Ty3-I Gag-Pol polyprotein OS=Saccharomyces cerevisiae (strain ATCC 204508 / S288c) GN=TY3B-I PE=3 SV=2
c45943_g1_i1	2.206	3.551	2.39e-16	2.85e-15	Aqu2.22185_001	F7J220	SRCR1_PATPE Scavenger receptor cysteine-rich domain superfamily protein OS=Patiria pectinifera GN=SRCR1 PE=1 SV=1
c56342_g3_i1	4.872	2.627	3.35e-16	3.98e-15
c20257_g1_i1	4.753	7.114	6.23e-16	7.33e-15	Aqu2.33007_001
c49291_g4_i2	2.084	2.405	9.28e-16	1.08e-14	Aqu2.22698_001
c45605_g1_i2	2.159	3.016	7.38e-15	8.21e-14
c53060_g1_i1	2.807	4.299	1.31e-14	1.43e-13	Aqu2.30234_001	Q6ZN32	ETV3L_HUMAN ETS translocation variant 3-like protein OS=Homo sapiens GN=ETV3L PE=2 SV=1
c30130_g1_i1	2.89	2.827	1.82e-14	1.99e-13	Q70LM6	Q70LM6	LGRB_BREPA Linear gramicidin synthase subunit B OS=Brevibacillus parabrevis GN=lgrB PE=1 SV=1
c47136_g1_i1	8.059	2.658	2.21e-14	2.4e-13
c53663_g1_i3	2.821	8.693	4.53e-14	4.84e-13	Aqu2.15356_001	Q14997	PSME4_HUMAN Proteasome activator complex subunit 4 OS=Homo sapiens GN=PSME4 PE=1 SV=2
c49191_g1_i1	3.434	2.782	6.16e-14	6.51e-13
c55735_g1_i6	2.45	2.978	6.71e-14	7.09e-13
c52192_g1_i1	2.883	4.247	1.12e-13	1.17e-12	Aqu2.30234_001	P41969	ELK1_MOUSE ETS domain-containing protein Elk-1 OS=Mus musculus GN=Elk1 PE=2 SV=3
c33723_g1_i1	3.894	7.64	1.2e-13	1.25e-12
c52974_g2_i4	2.462	7.068	1.33e-13	1.38e-12	Aqu2.37578_001	Q9C0D6	FHDC1_HUMAN FH2 domain-containing protein 1 OS=Homo sapiens GN=FHDC1 PE=1 SV=2
c49294_g5_i1	2.249	2.771	6.89e-13	6.89e-12
c53629_g2_i7	4.01	7.189	7.28e-13	7.26e-12	Aqu2.32008_001
c38289_g1_i1	4.59	6.595	8.19e-13	8.16e-12
c43164_g1_i1	2.087	4.72	4.36e-12	4.19e-11
c66643_g1_i1	7.567	3.913	5.17e-12	4.94e-11
c1384_g1_i1	3.732	6.201	6.9e-12	6.56e-11
c46743_g1_i2	3.302	12.021	7.31e-12	6.94e-11	Aqu2.33007_001
c38973_g1_i1	3.121	2.607	4.5e-11	4.05e-10	Aqu2.20234_001	P10978	POLX_TOBAC Retrovirus-related Pol polyprotein from transposon TNT 1-94 OS=Nicotiana tabacum PE=2 SV=1
c54468_g3_i10	2.706	5.144	4.79e-11	4.3e-10	Aqu2.15356_001	Q14997	PSME4_HUMAN Proteasome activator complex subunit 4 OS=Homo sapiens GN=PSME4 PE=1 SV=2
c24111_g1_i1	2.302	2.79	6.43e-11	5.71e-10
c667_g1_i1	3.292	8.654	6.93e-11	6.15e-10
c48732_g1_i1	2.1	3.415	1.24e-10	1.09e-09	Aqu2.26918_001	Q9N0V7	CBS_RABIT Cystathionine beta-synthase OS=Oryctolagus cuniculus GN=CBS PE=2 SV=3
c50095_g1_i3	2.026	7.121	1.52e-10	1.33e-09
c54031_g2_i1	3.061	12.352	1.65e-09	1.31e-08	Aqu2.27423_001	P55063	HS71L_RAT Heat shock 70 kDa protein 1-like OS=Rattus norvegicus GN=Hspa1l PE=2 SV=2
c47369_g1_i1	2.155	3.543	2.01e-09	1.58e-08	Aqu2.14388_001
c45554_g2_i1	3.223	3.208	6.58e-09	4.95e-08
c28570_g1_i1	6.212	2.759	6.09e-06	3.23e-05
c54191_g2_i8	2.606	3.747	6.4e-06	3.38e-05	PAC:15705463
c56306_g1_i2	6.059	4.698	2.07e-05	0.000101
c6497_g1_i1	2.623	11.571	3.21e-05	0.000152	Aqu2.39715_001
c48686_g1_i1	3.305	3.409	4.73e-05	0.000218	Aqu2.39741_001	Q05858	FMN_CHICK Formin OS=Gallus gallus GN=LD PE=2 SV=1
c43381_g1_i6	3.775	4.622	5.65e-05	0.000258
c51030_g3_i1	2.028	10.121	9.39e-05	0.000413	Aqu2.31032_001	Q9BLJ6	BAGS_BOMMO BAG domain-containing protein Samui OS=Bombyx mori GN=Samui PE=2 SV=1
c46157_g4_i2	4.21	2.765	0.000198	0.000817	Aqu2.25539_001
c53026_g2_i1	-9.175	5.632	4.29e-296	9.53e-293	Aqu2.29384_001
c33117_g1_i1	-10.063	5.558	9.17e-260	1.13e-256	Aqu2.18441_001	Q5RBP9	MPEG1_PONAB Macrophage-expressed gene 1 protein OS=Pongo abelii GN=MPEG1 PE=2 SV=1
c50763_g1_i1	-7.962	7.056	3.48e-248	3.02e-245	Aqu2.24662_001	P18503	CAS4_EPHMU Short-chain collagen C4 (Fragment) OS=Ephydatia muelleri PE=2 SV=1
c42306_g1_i1	-9.123	5.189	3.54e-248	3.02e-245
c45944_g3_i7	-8.631	6.577	1.13e-242	8.98e-240	Aqu2.24294_001
c42779_g1_i4	-9.166	6.384	5.39e-239	3.74e-236	Aqu2.12644_001
c40569_g2_i2	-11.623	6.718	4.75e-230	3.11e-227
c46932_g1_i1	-10.373	4.967	4.15e-223	2.56e-220	Aqu2.32424_001	Q9LMX4	PPA1_ARATH Probable inactive purple acid phosphatase 1 OS=Arabidopsis thaliana GN=PAP1 PE=2 SV=1
c40874_g1_i1	-8.439	5.137	1.01e-214	4.67e-212
c51086_g1_i3	-7.662	5.389	7.02e-189	2.89e-186	Aqu2.27336_001	Q6DDL7	UN93A_XENLA Protein unc-93 homolog A OS=Xenopus laevis GN=unc93a PE=2 SV=1
c43005_g1_i1	-8.425	5.967	3.89e-186	1.49e-183	Aqu2.17756_001
c48884_g1_i1	-6.714	5.274	8.78e-184	3.25e-181	Q80SU7	Q80SU7	GVIN1_MOUSE Interferon-induced very large GTPase 1 OS=Mus musculus GN=Gvin1 PE=1 SV=1
c49007_g1_i10	-6.902	5.723	5.72e-183	2.05e-180	Aqu2.28068_001
c56011_g7_i1	-7.515	4.978	2.58e-176	8.95e-174
c54751_g2_i19	-6.226	4.634	4.55e-167	1.49e-164	Aqu2.33551_001	O59711	LYS9_SCHPO Saccharopine dehydrogenase [NADP(+), L-glutamate-forming] OS=Schizosaccharomyces pombe (strain 972 / ATCC 24843) GN=lys9 PE=3 SV=1
c53016_g3_i1	-6.566	4.265	1.05e-153	2.92e-151
c2240_g1_i1	-9.411	4.6	6.77e-153	1.84e-150
c49291_g1_i4	-5.766	5.43	4.33e-145	1.07e-142	Aqu2.19963_001
c54544_g3_i5	-4.355	6.114	1.22e-143	2.94e-141
c68172_g1_i1	-5.622	7.027	1.85e-140	4.2e-138
c38174_g1_i2	-6.655	5.655	6.8e-135	1.48e-132
c45950_g1_i3	-8.149	3.685	7.82e-132	1.67e-129
c55169_g2_i1	-3.937	5.77	9.16e-131	1.92e-128	Aqu2.30032_001
c24982_g1_i1	-6.584	5.095	3.93e-128	7.79e-126	Aqu2.25550_001	P49253	AOF_ONCMY Amine oxidase [flavin-containing] OS=Oncorhynchus mykiss GN=mao PE=2 SV=2
c54085_g2_i1	-4.253	4.899	4.83e-127	9.26e-125	Aqu2.33551_001	A8E657	AASS_BOVIN Alpha-aminoadipic semialdehyde synthase, mitochondrial OS=Bos taurus GN=AASS PE=2 SV=1
c6638_g1_i1	-9.927	3.71	2.06e-126	3.87e-124
c55920_g2_i1	-6.882	5.101	4.18e-126	7.74e-124
c56002_g1_i6	-4.875	4.914	1e-123	1.83e-121	Aqu2.22089_001
c49961_g6_i1	-4.681	5.739	5.41e-123	9.54e-121	Aqu2.11191_001
c31630_g1_i1	-9.462	3.937	2.35e-122	4.07e-120	Aqu2.11059_001
c34244_g1_i1	-3.602	6.035	7.98e-122	1.36e-119
c55059_g2_i3	-11.82	3.392	3.81e-121	6.42e-119	Aqu2.29332_001
c54303_g3_i5	-5.702	5.071	6.59e-121	1.09e-118	Aqu2.28047_001
c36153_g1_i3	-6.826	3.632	8.58e-120	1.4e-117
c47358_g3_i1	-7.922	4.227	9.24e-120	1.49e-117
c54693_g6_i1	-12.695	4.756	3.77e-119	5.99e-117	Aqu2.12184_001
c8090_g1_i1	-8.392	4.808	1.51e-117	2.36e-115
c52221_g2_i3	-4.739	5.305	1.94e-114	2.96e-112	Aqu2.37761_001
c49007_g4_i1	-6.336	3.622	4.67e-112	6.83e-110	Aqu2.24294_001
c43759_g1_i3	-11.395	4.299	6.24e-110	8.77e-108	Aqu2.10027_001
c53463_g1_i1	-6.327	5.241	2.27e-109	3.15e-107	Aqu2.11142_001	Q99315	YG31B_YEAST Transposon Ty3-G Gag-Pol polyprotein OS=Saccharomyces cerevisiae (strain ATCC 204508 / S288c) GN=TY3B-G PE=1 SV=3
c5778_g1_i1	-5.275	4.176	4.1e-109	5.62e-107
c55913_g1_i2	-4.724	4.733	1.92e-102	2.42e-100	Aqu2.22089_001
c54124_g1_i2	-4.721	6.302	2.79e-102	3.45e-100
c44649_g1_i1	-5.605	3.84	3.46e-102	4.18e-100
c54400_g1_i1	-5.647	3.893	1.82e-99	2.04e-97
c49878_g2_i1	-6.6	3.115	2.1e-98	2.31e-96	Aqu2.08717_001
c47944_g1_i8	-8.976	3.457	4.64e-98	5.06e-96
c47156_g1_i2	-9.078	2.879	2.48e-96	2.63e-94
c49007_g6_i1	-6.687	3.002	1.1e-95	1.15e-93	Aqu2.24294_001
c36203_g2_i3	-7.916	3.088	3.01e-95	3.13e-93
c52182_g1_i1	-4.193	5.402	2.5e-93	2.55e-91	Aqu2.27042_001
c49961_g7_i1	-3.711	4.701	4.08e-93	4.12e-91	Aqu2.11059_001
c33543_g1_i1	-11.113	3.07	1.31e-92	1.27e-90
c34556_g1_i1	-11.763	3.364	3.71e-92	3.55e-90
c51191_g5_i2	-9.044	2.844	4.29e-92	4.08e-90
c52135_g1_i2	-4.371	3.795	1.79e-91	1.67e-89	Aqu2.05557_001
c19913_g1_i1	-11.03	3.064	1.83e-91	1.7e-89	Aqu2.03161_001	O81283	TC159_ARATH Translocase of chloroplast 159, chloroplastic OS=Arabidopsis thaliana GN=TOC159 PE=1 SV=1
c52868_g2_i7	-6.843	3.347	1.92e-88	1.68e-86
c27418_g1_i1	-11.518	4.086	2.67e-88	2.32e-86	Aqu2.26071_001
c50589_g4_i2	-6.875	3.076	1.28e-87	1.08e-85
c56220_g3_i3	-3.59	4.338	3.35e-87	2.82e-85	Aqu2.34123_001
c53523_g2_i1	-2.955	5.446	1.86e-86	1.55e-84
c35589_g1_i1	-8.757	3.076	2.36e-86	1.96e-84	Aqu2.18318_001
c54971_g4_i2	-8.157	3.267	1.92e-83	1.49e-81	Aqu2.26879_001
c65832_g1_i1	-11.096	2.682	2.74e-83	2.12e-81
c33734_g1_i2	-4.998	3.139	4.02e-83	3.08e-81
c15286_g1_i1	-7.751	2.982	1.79e-82	1.36e-80	Aqu2.07305_001
c19586_g1_i1	-3.155	7.927	3.45e-82	2.61e-80
c31296_g1_i2	-10.982	2.572	1.94e-81	1.42e-79	Aqu2.07391_001
c47696_g1_i1	-5.992	4.838	3.9e-81	2.81e-79	Aqu2.17146_001	P55212	CASP6_HUMAN Caspase-6 OS=Homo sapiens GN=CASP6 PE=1 SV=2
c56126_g3_i3	-6.396	3.564	7.67e-81	5.5e-79
c50949_g1_i7	-3.331	7.242	8.73e-80	6.14e-78
c56160_g2_i1	-7.273	3.992	4.81e-79	3.28e-77	Aqu2.17124_001	Q63HN8	RN213_HUMAN E3 ubiquitin-protein ligase RNF213 OS=Homo sapiens GN=RNF213 PE=1 SV=3
c54314_g1_i1	-7.202	2.961	1.19e-78	8.02e-77
c50953_g1_i4	-4.957	3.004	1.66e-78	1.11e-76
c45928_g1_i2	-10.916	4.333	2.37e-78	1.58e-76	P29241	P29241	NADA_APLCA ADP-ribosyl cyclase/cyclic ADP-ribose hydrolase OS=Aplysia californica PE=1 SV=1
c56039_g3_i1	-10.953	2.551	3.45e-78	2.28e-76
c51373_g2_i1	-3.53	4.22	6.71e-78	4.41e-76
c51233_g4_i1	-7.862	2.519	1.37e-76	8.78e-75
c42798_g1_i2	-8.616	2.437	2.57e-76	1.64e-74
c52364_g2_i1	-2.992	5.556	4.96e-76	3.13e-74
c37459_g1_i2	-8.808	2.706	3.86e-75	2.41e-73
c37737_g1_i1	-5.196	4.577	2.94e-74	1.83e-72	Aqu2.32802_001	O74212	FAD5_MORAP Delta(5) fatty acid desaturase OS=Mortierella alpina GN=DES1 PE=2 SV=1
c52356_g1_i5	-10.773	3.427	8.91e-74	5.37e-72
c42286_g1_i4	-4.375	3.221	8.94e-74	5.37e-72
c50205_g1_i3	-4.266	3.55	1.02e-73	6.08e-72	Aqu2.32154_001
c44161_g1_i5	-6.037	3.401	1.37e-73	8.13e-72
c48105_g5_i3	-6.887	2.476	6.69e-73	3.91e-71
c48566_g1_i1	-5.447	3.504	3.09e-72	1.78e-70
c49104_g2_i3	-7.005	3.271	3.41e-71	1.95e-69
c55884_g1_i3	-2.971	5.044	7.26e-71	4.12e-69	Aqu2.17124_001	E9Q555	RN213_MOUSE E3 ubiquitin-protein ligase RNF213 OS=Mus musculus GN=Rnf213 PE=2 SV=1
c52247_g1_i1	-7.85	2.498	1.26e-70	7.06e-69	Aqu2.29326_001	Q14790	CASP8_HUMAN Caspase-8 OS=Homo sapiens GN=CASP8 PE=1 SV=1
c26549_g1_i1	-10.667	2.275	7.85e-70	4.32e-68	PAC:15707812
c49214_g1_i1	-4.817	4.123	3.8e-69	2.06e-67
c52072_g2_i3	-3.363	6.14	6.98e-69	3.77e-67	Aqu2.24662_001	P18503	CAS4_EPHMU Short-chain collagen C4 (Fragment) OS=Ephydatia muelleri PE=2 SV=1
c20093_g1_i1	-6.473	3.547	1.79e-68	9.57e-67
c41389_g1_i1	-7.257	3.105	5.26e-68	2.78e-66
c48536_g1_i9	-3.01	5.802	1.2e-67	6.31e-66	Aqu2.14019_001	Q8L899	BRI1_SOLPE Systemin receptor SR160 OS=Solanum peruvianum PE=1 SV=1
c31332_g1_i2	-6.381	2.41	2.11e-67	1.11e-65	Aqu2.10392_001
c46825_g1_i5	-3.603	6.838	4.31e-67	2.24e-65	Aqu2.39126_001
c43617_g1_i4	-10.667	2.579	7.34e-67	3.78e-65
c43023_g1_i1	-2.595	8.257	9.47e-67	4.85e-65	Aqu2.19285_001	Q503E1	INT11_DANRE Integrator complex subunit 11 OS=Danio rerio GN=cpsf3l PE=2 SV=1
c49961_g2_i1	-10.656	2.253	2.22e-66	1.12e-64
c56867_g1_i1	-3.471	5.538	2.54e-66	1.26e-64	P80057	P80057	GSEP_BACLD Glutamyl endopeptidase OS=Bacillus licheniformis (strain DSM 13 / ATCC 14580) GN=blaSE PE=1 SV=2
c49805_g4_i6	-10.48	2.277	7.58e-66	3.73e-64
c52166_g1_i4	-3.583	7.299	3.68e-65	1.8e-63
c55582_g1_i7	-3.613	4.228	5.94e-65	2.87e-63
c56672_g1_i2	-2.738	5.848	6.63e-65	3.19e-63	Aqu2.15151_001	Q8VEK6	ING3_MOUSE Inhibitor of growth protein 3 OS=Mus musculus GN=Ing3 PE=1 SV=2
c55980_g1_i1	-3.972	4.372	1.59e-64	7.61e-63	Aqu2.17124_001	Q63HN8	RN213_HUMAN E3 ubiquitin-protein ligase RNF213 OS=Homo sapiens GN=RNF213 PE=1 SV=3
c52513_g1_i2	-5.383	2.785	1.95e-64	9.3e-63
c47381_g3_i1	-4.086	2.993	3.07e-64	1.45e-62
c52109_g2_i1	-10.423	2.14	1.05e-63	4.92e-62
c51191_g1_i8	-5	2.567	4.25e-63	1.97e-61
c50540_g1_i2	-3.744	4.64	8.48e-63	3.91e-61	Aqu2.35848_001	O04893	AGLU_SPIOL Alpha-glucosidase OS=Spinacia oleracea PE=1 SV=1
c17594_g1_i1	-2.582	8.264	1.28e-60	5.68e-59	Aqu2.35682_001	Q86KC1	LYSG2_DICDI Probable GH family 25 lysozyme 2 OS=Dictyostelium discoideum GN=DDB_G0274181 PE=3 SV=1
c61958_g1_i1	-6.807	2.909	1.5e-60	6.6e-59
c47349_g1_i3	-10.276	2.247	1.63e-60	7.15e-59	Aqu2.17124_001	Q63HN8	RN213_HUMAN E3 ubiquitin-protein ligase RNF213 OS=Homo sapiens GN=RNF213 PE=1 SV=3
c43046_g1_i3	-8.086	2.309	1.65e-60	7.23e-59	Aqu2.13981_001
c47898_g1_i4	-8.195	2.372	2.18e-60	9.51e-59
c55240_g2_i1	-10.444	2.047	3.24e-60	1.41e-58
c43005_g2_i3	-2.659	6.471	4.09e-60	1.77e-58	Aqu2.17756_001
c40883_g1_i2	-5.153	2.907	5.56e-59	2.38e-57
c45782_g4_i1	-10.346	2.704	1.9e-58	7.99e-57
c46450_g2_i2	-2.511	5.382	2.41e-58	1e-56	Aqu2.10565_001	Q63HN8	RN213_HUMAN E3 ubiquitin-protein ligase RNF213 OS=Homo sapiens GN=RNF213 PE=1 SV=3
c29420_g1_i1	-6.85	2.64	6.01e-58	2.5e-56
c42930_g1_i2	-8.175	1.998	9.43e-58	3.91e-56	Aqu2.17837_001	Q80WQ9	ZBED4_MOUSE Zinc finger BED domain-containing protein 4 OS=Mus musculus GN=Zbed4 PE=2 SV=1
c48996_g2_i1	-5.913	2.755	1.3e-57	5.35e-56	Aqu2.26302_001	Q63HN8	RN213_HUMAN E3 ubiquitin-protein ligase RNF213 OS=Homo sapiens GN=RNF213 PE=1 SV=3
c33188_g1_i1	-5.67	3.945	2.17e-57	8.88e-56	Aqu2.00134_001	A2AV25	FBCD1_MOUSE Fibrinogen C domain-containing protein 1 OS=Mus musculus GN=Fibcd1 PE=2 SV=1
c15280_g1_i2	-5.484	3.558	2.93e-57	1.19e-55
c55066_g6_i1	-4.919	2.302	3.7e-57	1.5e-55
c55408_g3_i2	-10.259	2.359	4.35e-57	1.76e-55
c35191_g2_i1	-7.955	2.341	5.81e-57	2.33e-55
c40462_g1_i1	-7.385	2.068	6.76e-57	2.7e-55
c48270_g7_i1	-8.051	1.886	8.25e-57	3.29e-55
c55518_g2_i1	-2.657	4.909	1.09e-56	4.32e-55	Aqu2.31041_001	A6QR55	UBP4_BOVIN Ubiquitin carboxyl-terminal hydrolase 4 OS=Bos taurus GN=USP4 PE=2 SV=1
c53016_g10_i2	-6.456	2.039	8.5e-56	3.27e-54	Aqu2.24295_001
c40019_g1_i1	-6.717	2.842	1.03e-55	3.95e-54
c40526_g1_i5	-4.448	3.513	1.05e-55	4.02e-54	Aqu2.25286_001
c49427_g2_i1	-2.599	5.867	1.9e-55	7.24e-54
c55165_g1_i6	-10.773	4.039	2.14e-55	8.11e-54
c48239_g1_i3	-10.259	2.316	3.91e-55	1.47e-53
c39365_g1_i1	-10.534	2.204	4.58e-55	1.72e-53
c13664_g1_i1	-10.269	1.879	7.38e-55	2.76e-53
c49322_g2_i1	-10.05	2.897	1.22e-54	4.55e-53	Aqu2.06590_001	Q12955	ANK3_HUMAN Ankyrin-3 OS=Homo sapiens GN=ANK3 PE=1 SV=3
c49492_g1_i3	-4.176	3.096	1.39e-54	5.16e-53
c44860_g2_i1	-10.403	2.047	9.77e-54	3.56e-52	Aqu2.39056_001	P17126	ACT_HYDVU Actin, non-muscle 6.2 OS=Hydra vulgaris PE=3 SV=1
c33735_g1_i1	-6.719	3.154	1.7e-53	6.17e-52
c53470_g1_i1	-4.93	3.119	2.13e-53	7.7e-52	Aqu2.31524_001
c52868_g1_i1	-5.928	1.928	2.19e-53	7.91e-52
c53994_g4_i1	-10.241	1.874	2.69e-53	9.67e-52	Aqu2.17240_001
c55206_g1_i2	-2.492	6.475	4.7e-53	1.67e-51	Aqu2.16990_001	Q80UV9	TAF1_MOUSE Transcription initiation factor TFIID subunit 1 OS=Mus musculus GN=Taf1 PE=1 SV=2
c45875_g4_i1	-2.327	5.052	7.73e-53	2.75e-51	Aqu2.39715_001
c17670_g1_i3	-8.063	1.989	1.05e-52	3.69e-51	Aqu2.10392_001
c59792_g1_i1	-10.009	1.941	1.37e-52	4.81e-51	Aqu2.08959_001
c33605_g1_i1	-6.339	3.481	1.69e-52	5.84e-51	Aqu2.17702_001
c48536_g2_i1	-3.441	5.2	3.45e-52	1.18e-50
c47419_g1_i1	-5.402	3.479	3.97e-52	1.36e-50	Aqu2.17901_001
c45072_g1_i3	-4.894	3.096	8.93e-52	3.01e-50
c45768_g1_i2	-4.903	3.975	1.28e-51	4.31e-50
c49255_g2_i1	-3.231	6.845	1.53e-51	5.13e-50	Aqu2.21367_001	Q41009	TOC34_PEA Translocase of chloroplast 34 OS=Pisum sativum GN=TOC34 PE=1 SV=1
c49293_g1_i1	-3.381	4.568	1.54e-51	5.14e-50	Aqu2.24463_001
c49554_g3_i6	-4.203	3.34	1.79e-51	5.95e-50
c54896_g3_i1	-7.036	2.655	2.56e-51	8.46e-50	Aqu2.34768_001	P43404	ZAP70_MOUSE Tyrosine-protein kinase ZAP-70 OS=Mus musculus GN=Zap70 PE=1 SV=3
c45793_g4_i1	-9.909	2.488	4.47e-51	1.47e-49	Aqu2.19060_001
c55003_g3_i1	-3.46	3.061	6.28e-51	2.05e-49	Aqu2.00459_001	Q09YN0	ASZ1_RABIT Ankyrin repeat, SAM and basic leucine zipper domain-containing protein 1 OS=Oryctolagus cuniculus GN=ASZ1 PE=3 SV=1
c53662_g7_i1	-6.259	2.165	1.62e-50	5.26e-49	Aqu2.38666_001
c45311_g1_i3	-6.41	2.269	3.38e-50	1.09e-48	Aqu2.20393_001
c50441_g2_i1	-5.22	2.124	3.45e-50	1.11e-48
c34832_g1_i2	-9.979	1.618	4.45e-50	1.42e-48	Aqu2.14019_001
c45070_g1_i1	-3.727	5.301	4.52e-50	1.44e-48
c51230_g2_i1	-3.853	3.21	6.34e-50	2.01e-48
c46089_g1_i1	-4.132	4.044	1.35e-49	4.26e-48	Aqu2.22884_001
c31797_g1_i1	-8.318	3.167	1.62e-49	5.07e-48	Aqu2.39736_001
c54620_g2_i6	-3.249	6.713	2.05e-49	6.41e-48	Aqu2.14019_001	Q8L899	BRI1_SOLPE Systemin receptor SR160 OS=Solanum peruvianum PE=1 SV=1
c50441_g3_i3	-5.623	2.382	2.79e-49	8.68e-48	Aqu2.02298_001
c53569_g2_i4	-3.635	3.352	3.1e-49	9.62e-48	Aqu2.08853_001
c51230_g1_i3	-3.442	6.842	3.23e-49	9.99e-48
c39168_g1_i1	-3.707	5.432	7.71e-49	2.37e-47
c54193_g3_i1	-9.95	1.585	8.49e-49	2.61e-47	Aqu2.29384_001
c40329_g1_i1	-2.721	4.706	8.91e-49	2.73e-47	Aqu2.39715_001
c51955_g1_i1	-2.775	7.249	1.99e-48	6.06e-47	Aqu2.06135_001	Q6ZQW0	I23O2_HUMAN Indoleamine 2,3-dioxygenase 2 OS=Homo sapiens GN=IDO2 PE=1 SV=3
c42639_g1_i1	-4.149	3.768	3.91e-48	1.18e-46
c47247_g7_i1	-2.224	5.203	4.93e-48	1.48e-46
c39642_g1_i1	-4.198	2.994	8.21e-48	2.46e-46
c55445_g2_i2	-4.703	2.099	3.07e-47	9.08e-46
c49119_g3_i1	-3.226	7.959	3.22e-47	9.49e-46	Aqu2.27449_001
c48444_g1_i6	-3.411	6.458	8.44e-47	2.48e-45
c38675_g1_i1	-2.364	7.55	1.12e-46	3.28e-45
c39367_g1_i1	-2.295	5.908	1.94e-46	5.64e-45
c13529_g1_i2	-5.223	2.735	2.96e-46	8.58e-45
c36357_g1_i2	-3.941	5.92	4.63e-46	1.33e-44
c49698_g1_i1	-4.273	3.065	7.6e-46	2.17e-44	Aqu2.37484_001
c52281_g1_i3	-4.859	2.883	7.67e-46	2.18e-44	Aqu2.28047_001
c43163_g1_i1	-4.929	2.738	9.91e-46	2.82e-44
c39959_g1_i1	-10.025	2.349	1.06e-45	3.01e-44
c54693_g2_i1	-10.617	2.387	1.24e-45	3.5e-44	Aqu2.01244_001	Q8BTZ5	ANR46_MOUSE Ankyrin repeat domain-containing protein 46 OS=Mus musculus GN=Ankrd46 PE=2 SV=1
c57399_g1_i1	-4.16	2.659	2.12e-45	5.96e-44
c56489_g2_i1	-7.699	1.808	2.18e-45	6.11e-44
c56407_g4_i1	-4.739	2.184	2.3e-45	6.44e-44	Aqu2.01544_001
c47241_g1_i1	-5.882	2.891	6.43e-45	1.78e-43	Aqu2.27604_001	Q9V5L3	C49A1_DROME Probable cytochrome P450 49a1 OS=Drosophila melanogaster GN=Cyp49a1 PE=2 SV=3
c53974_g3_i2	-2.723	3.477	1.01e-44	2.77e-43	Q01528	Q01528	HAAF_LIMPO Hemagglutinin/amebocyte aggregation factor OS=Limulus polyphemus PE=1 SV=1
c33536_g1_i1	-3.193	2.985	1.07e-44	2.93e-43	Aqu2.25641_001
c12906_g1_i1	-9.937	1.574	1.94e-44	5.3e-43
c52165_g1_i2	-3.13	2.923	2.64e-44	7.17e-43	Aqu2.17901_001
c47191_g1_i1	-2.23	5.38	2.83e-44	7.68e-43	Aqu2.37252_001
c51230_g3_i1	-4.488	2.257	3.74e-44	1.01e-42
c52744_g2_i1	-6.054	1.687	5.63e-44	1.5e-42
c51579_g3_i2	-3.634	3.415	7.99e-44	2.12e-42
c34210_g1_i1	-2.049	5.235	9.92e-44	2.61e-42	Aqu2.11108_001	P18503	CAS4_EPHMU Short-chain collagen C4 (Fragment) OS=Ephydatia muelleri PE=2 SV=1
c15950_g1_i1	-3.113	3.005	1.08e-43	2.85e-42	Aqu2.18750_001
c54369_g2_i1	-2.258	5.557	1.81e-43	4.74e-42	Aqu2.23713_001	Q86HG9	Y9871_DICDI Probable serine/threonine-protein kinase DDB_G0271682 OS=Dictyostelium discoideum GN=DDB_G0271682 PE=3 SV=2
c49037_g1_i1	-3.837	2.879	1.91e-43	4.99e-42	Aqu2.03065_001
c51179_g4_i1	-4.887	2.207	2.61e-43	6.78e-42
c40848_g1_i1	-9.89	3.303	4.2e-43	1.09e-41
c48154_g2_i1	-4.422	2.214	7.33e-43	1.89e-41	Aqu2.11059_001
c37313_g1_i1	-4.533	2.609	8.86e-43	2.27e-41	Aqu2.15449_001
c69134_g1_i1	-5.746	2.568	1.04e-42	2.65e-41
c54101_g3_i1	-5.106	3.089	1.31e-42	3.34e-41
c50367_g1_i1	-2.362	4.382	1.66e-42	4.22e-41	Aqu2.05274_001	P11369	LORF2_MOUSE LINE-1 retrotransposable element ORF2 protein OS=Mus musculus GN=Pol PE=1 SV=2
c48585_g1_i1	-2.771	5.173	2.98e-42	7.52e-41	Aqu2.24537_001
c50989_g1_i3	-4.21	3.001	3.97e-42	9.95e-41
c45091_g1_i3	-3.676	2.462	1.63e-41	4.07e-40
c41857_g1_i1	-2.034	6.683	1.07e-40	2.63e-39
c33660_g1_i1	-5.157	3.095	1.15e-40	2.84e-39
c53978_g2_i1	-4.759	5.116	1.36e-40	3.34e-39	Aqu2.19963_001
c49082_g1_i1	-5.177	3.726	1.53e-40	3.75e-39	Aqu2.31493_001
c54262_g1_i1	-3.569	2.901	1.61e-40	3.94e-39
c12624_g1_i1	-6.425	2.559	2.6e-40	6.31e-39	Aqu2.32338_001
c55491_g2_i1	-3.262	3.19	2.71e-40	6.54e-39	Aqu2.27131_001
c47619_g4_i1	-7.321	2.745	9.15e-40	2.19e-38	Aqu2.25287_001
c35374_g1_i1	-2.897	4.159	1.12e-39	2.65e-38	Aqu2.24463_001
c54621_g1_i3	-2.86	3.444	1.31e-39	3.11e-38
c54656_g1_i3	-2.315	4.356	1.91e-39	4.49e-38	Aqu2.13302_001	Q09575	YRD6_CAEEL Uncharacterized protein K02A2.6 OS=Caenorhabditis elegans GN=K02A2.6 PE=3 SV=1
c50285_g1_i1	-2.974	4.05	3.21e-39	7.54e-38	Aqu2.01087_001
c47626_g1_i2	-2.446	3.656	6.27e-39	1.46e-37
c32140_g1_i1	-4.323	2.743	8.86e-39	2.06e-37
c46632_g1_i4	-4.054	3.154	1.23e-38	2.85e-37
c49427_g4_i1	-2.013	5.554	2.02e-38	4.65e-37
c55066_g1_i5	-4.023	1.997	2.35e-38	5.39e-37
c53939_g1_i1	-2.058	6.642	2.72e-38	6.22e-37	Aqu2.23958_001	E9Q555	RN213_MOUSE E3 ubiquitin-protein ligase RNF213 OS=Mus musculus GN=Rnf213 PE=2 SV=1
c45835_g1_i2	-3.044	3.075	3.37e-38	7.68e-37
c47211_g2_i1	-4.048	2.689	4.29e-38	9.75e-37	Aqu2.09645_001
c52305_g1_i1	-2.731	5.479	8.26e-37	1.83e-35	Aqu2.37688_001	Q2TB18	ASTE1_HUMAN Protein asteroid homolog 1 OS=Homo sapiens GN=ASTE1 PE=2 SV=1
c45852_g2_i3	-2.356	4.369	9.79e-37	2.17e-35	Aqu2.11108_001
c49427_g3_i1	-2.186	5.437	1.22e-36	2.69e-35
c2708_g1_i1	-5.493	2.273	3.56e-36	7.79e-35	Aqu2.35466_001	P03934	TC1A_CAEEL Transposable element Tc1 transposase OS=Caenorhabditis elegans GN=tc1a PE=3 SV=1
c46620_g1_i1	-2.32	5.492	4.49e-36	9.8e-35	Q80SU7	Q80SU7	GVIN1_MOUSE Interferon-induced very large GTPase 1 OS=Mus musculus GN=Gvin1 PE=1 SV=1
c34467_g1_i1	-2.098	4.424	6.37e-36	1.39e-34
c40398_g1_i1	-2.682	2.951	1.18e-35	2.55e-34
c54834_g1_i4	-2.301	4.278	2.2e-35	4.74e-34
c45809_g1_i1	-3.921	4.981	2.98e-35	6.41e-34
c40168_g1_i1	-2.155	7.941	3.56e-35	7.64e-34
c44422_g1_i2	-2.723	4.744	5.69e-35	1.22e-33	Aqu2.09187_001
c50579_g1_i1	-3.884	2.619	5.12e-34	1.08e-32	Aqu2.13382_001
c53331_g1_i2	-3.765	2.688	5.37e-34	1.13e-32	Aqu2.32042_001
c50446_g1_i4	-3.292	2.156	7.54e-34	1.58e-32
c49310_g4_i4	-3.778	2.47	1.45e-33	3.01e-32
c516_g1_i1	-5.119	2.167	3.63e-33	7.48e-32	Aqu2.15746_001	P16157	ANK1_HUMAN Ankyrin-1 OS=Homo sapiens GN=ANK1 PE=1 SV=3
c54580_g1_i2	-2.8	4.36	4.3e-33	8.84e-32	Aqu2.11105_001	F6Z5C0	UBP15_XENTR Ubiquitin carboxyl-terminal hydrolase 15 OS=Xenopus tropicalis GN=usp15 PE=2 SV=2
c55580_g2_i1	-2.848	2.646	7.79e-33	1.59e-31	Aqu2.39320_001	P18433	PTPRA_HUMAN Receptor-type tyrosine-protein phosphatase alpha OS=Homo sapiens GN=PTPRA PE=1 SV=2
c42110_g1_i2	-2.23	6.659	9.46e-33	1.92e-31
c50223_g2_i1	-3.114	2.517	1.01e-32	2.05e-31
c53781_g1_i3	-2.999	3.17	1.1e-32	2.22e-31	Aqu2.11563_001	P16423	POLR_DROME Retrovirus-related Pol polyprotein from type-2 retrotransposable element R2DM OS=Drosophila melanogaster GN=pol PE=3 SV=1
c42636_g1_i1	-3.298	2.406	1.72e-32	3.46e-31
c23738_g1_i1	-2.878	3.2	1.86e-32	3.74e-31
c54717_g1_i4	-2.832	2.589	2.04e-32	4.11e-31
c46558_g1_i2	-3.045	6.522	5.29e-32	1.06e-30
c56488_g1_i1	-3.754	2.842	6.48e-32	1.3e-30	Aqu2.21149_001
c49427_g5_i1	-2.229	4.032	6.99e-32	1.39e-30
c47619_g1_i1	-9.12	2.332	1.06e-31	2.1e-30
c41215_g1_i1	-6.247	2.811	1.06e-31	2.1e-30	P55024	P55024	TYRO_CHICK Tyrosinase OS=Gallus gallus GN=TYR PE=2 SV=1
c53029_g2_i1	-6.031	2.346	1.1e-31	2.19e-30
c44520_g1_i1	-2.16	7.827	1.74e-31	3.44e-30	Aqu2.22448_001	Q5R4J1	SYWC_PONAB Tryptophan--tRNA ligase, cytoplasmic OS=Pongo abelii GN=WARS PE=2 SV=2
c38547_g1_i3	-3.084	2.834	2.86e-31	5.6e-30	Aqu2.37233_001	P09917	LOX5_HUMAN Arachidonate 5-lipoxygenase OS=Homo sapiens GN=ALOX5 PE=1 SV=2
c50431_g2_i2	-3.658	2.682	4.65e-31	9.05e-30
c55905_g3_i5	-2.61	3.782	4.71e-31	9.16e-30	Aqu2.23742_001	B5X0E4	ABCB5_MOUSE ATP-binding cassette sub-family B member 5 OS=Mus musculus GN=Abcb5 PE=2 SV=1
c55063_g1_i14	-3.301	5.656	4.98e-31	9.67e-30	Aqu2.19963_001
c17213_g1_i1	-2.387	4.08	2.33e-30	4.45e-29
c45910_g1_i1	-2.893	4.044	3.38e-30	6.43e-29
c50617_g3_i1	-2.214	3.647	4.8e-30	9.08e-29	Aqu2.17424_001
c46454_g1_i1	-2.647	3.886	6.67e-30	1.25e-28	Aqu2.19783_001	B7U179	ABAP1_ARATH ARMADILLO BTB ARABIDOPSIS PROTEIN 1 OS=Arabidopsis thaliana GN=ABAP1 PE=1 SV=1
c51817_g1_i1	-2.042	3.989	7.42e-30	1.39e-28	Q66S17	Q66S17	NATT3_THANI Natterin-3 OS=Thalassophryne nattereri PE=1 SV=1
c41078_g1_i1	-2.508	3.811	4.6e-29	8.41e-28	Aqu2.14997_001
c36291_g1_i1	-2.837	2.886	6.51e-29	1.19e-27	Aqu2.37233_001	P39655	LOX12_MOUSE Arachidonate 12-lipoxygenase, 12S-type OS=Mus musculus GN=Alox12 PE=1 SV=4
c44505_g1_i1	-3.342	2.175	7.55e-29	1.37e-27	Aqu2.11059_001
c43345_g1_i1	-2.071	3.623	9.29e-29	1.68e-27	Aqu2.24204_001
c45944_g4_i3	-5.757	2.774	1.39e-28	2.51e-27
c52445_g2_i8	-2.217	4.252	2.09e-28	3.78e-27	Aqu2.38972_001	Q5F364	MRP1_CHICK Multidrug resistance-associated protein 1 OS=Gallus gallus GN=ABCC1 PE=2 SV=1
c38540_g1_i1	-2.126	3.589	3.54e-28	6.37e-27	Aqu2.15092_001
c18655_g1_i1	-2.174	4.791	4.37e-28	7.84e-27	Aqu2.34629_001	O08762	NETR_MOUSE Neurotrypsin OS=Mus musculus GN=Prss12 PE=2 SV=1
c33409_g2_i1	-2.897	2.263	4.97e-28	8.9e-27
c54800_g1_i1	-3.105	2.873	7.91e-28	1.41e-26	Aqu2.36464_001
c48867_g2_i3	-5.883	2.309	8.32e-28	1.48e-26	Aqu2.18995_001
c48021_g1_i2	-3.508	2.015	8.91e-28	1.58e-26	Aqu2.33827_001	Q92005	EF1A_DANRE Elongation factor 1-alpha OS=Danio rerio GN=eef1a PE=2 SV=1
c51423_g4_i1	-3.748	2.126	1.28e-27	2.25e-26	Aqu2.33262_001	P02828	HSP83_DROME Heat shock protein 83 OS=Drosophila melanogaster GN=Hsp83 PE=1 SV=1
c47930_g1_i1	-2.214	3.814	1.54e-27	2.7e-26	Aqu2.38873_001	Q8QGX4	PRKDC_CHICK DNA-dependent protein kinase catalytic subunit OS=Gallus gallus GN=PRKDC PE=2 SV=1
c49037_g2_i1	-2.838	2.341	2.3e-27	4.02e-26	Aqu2.03065_001
c54887_g2_i3	-3.238	2.334	3.16e-27	5.48e-26
c47442_g1_i1	-3.167	2.645	6.64e-27	1.15e-25	Aqu2.32317_001
c35689_g1_i1	-3.43	4.41	9.88e-27	1.7e-25
c55819_g2_i4	-2.155	4.167	1.71e-26	2.92e-25	Aqu2.25323_001	Q60963	PAFA_MOUSE Platelet-activating factor acetylhydrolase OS=Mus musculus GN=Pla2g7 PE=2 SV=2
c56672_g2_i1	-2.712	2.888	2.03e-26	3.46e-25	Aqu2.10983_001
c72618_g1_i1	-8.77	2.303	2.31e-26	3.93e-25	Aqu2.30799_001
c15891_g1_i1	-2.201	5.27	4.35e-26	7.37e-25
c49931_g1_i1	-2.227	4.473	5.02e-26	8.48e-25	Aqu2.38974_001	Q6UR05	MRP1_CANFA Multidrug resistance-associated protein 1 OS=Canis familiaris GN=ABCC1 PE=2 SV=1
c56248_g2_i6	-2.205	4.689	6.89e-26	1.16e-24	Aqu2.14030_001	Q18297	TRPA1_CAEEL Transient receptor potential cation channel subfamily A member 1 homolog OS=Caenorhabditis elegans GN=trpa-1 PE=2 SV=5
c13726_g1_i1	-2.17	3.9	7.42e-26	1.25e-24	Aqu2.24700_001	Q7Z407	CSMD3_HUMAN CUB and sushi domain-containing protein 3 OS=Homo sapiens GN=CSMD3 PE=2 SV=3
c50226_g1_i3	-3.068	1.995	1.03e-25	1.72e-24
c55265_g1_i1	-2.823	2.485	1.15e-25	1.93e-24
c44031_g1_i1	-2.26	4.822	1.28e-25	2.13e-24	Aqu2.08959_001
c40699_g1_i1	-2.44	3.306	2.86e-25	4.71e-24	Aqu2.39424_001	Q54R58	YTYK2_DICDI Probable tyrosine-protein kinase DDB_G0283397 OS=Dictyostelium discoideum GN=DDB_G0283397 PE=3 SV=1
c55952_g1_i11	-3.067	3.759	3.2e-25	5.27e-24
c26602_g1_i1	-2.279	3.363	6.19e-25	1.01e-23
c51502_g1_i6	-2.396	3.72	8.06e-25	1.3e-23
c54814_g1_i4	-2.577	2.207	1.31e-24	2.11e-23	Aqu2.28039_001
c51578_g1_i6	-2.042	4.55	1.36e-24	2.19e-23	Aqu2.37133_001	Q91754	GCKR_XENLA Glucokinase regulatory protein OS=Xenopus laevis GN=gckr PE=1 SV=1
c65848_g1_i1	-4.795	3.168	1.78e-24	2.85e-23
c53285_g5_i1	-3.038	2.492	2.17e-24	3.47e-23	Aqu2.27727_001
c44476_g1_i2	-6.56	2.709	1.07e-23	1.69e-22	Aqu2.33545_001	Q80XP9	WNK3_MOUSE Serine/threonine-protein kinase WNK3 OS=Mus musculus GN=Wnk3 PE=2 SV=3
c52696_g2_i1	-2.462	3.129	1.27e-23	1.99e-22	Aqu2.01244_001	Q8Q0U0	Y045_METMA Putative ankyrin repeat protein MM_0045 OS=Methanosarcina mazei (strain ATCC BAA-159 / DSM 3647 / Goe1 / Go1 / JCM 11833 / OCM 88) GN=MM_0045 PE=3 SV=1
c48399_g1_i1	-2.231	3.326	4.05e-23	6.27e-22	Aqu2.21684_001
c44332_g1_i1	-2.933	2.64	4.59e-23	7.08e-22	Aqu2.24700_001	A2AVA0	SVEP1_MOUSE Sushi, von Willebrand factor type A, EGF and pentraxin domain-containing protein 1 OS=Mus musculus GN=Svep1 PE=1 SV=1
c49496_g1_i1	-2.022	3.305	5.92e-23	9.1e-22
c35662_g1_i1	-4.312	2.564	1.06e-22	1.62e-21
c48911_g1_i1	-2.95	6.827	2.6e-22	3.94e-21
c45394_g1_i3	-2.712	2.663	2.78e-22	4.21e-21
c25358_g1_i1	-2.289	7.398	4.17e-22	6.28e-21
c13956_g1_i1	-2.25	4.308	4.2e-22	6.31e-21
c48552_g1_i2	-2.676	1.833	4.23e-22	6.35e-21
c39239_g1_i3	-2.044	5.334	1.06e-21	1.57e-20
c50708_g2_i1	-4.642	3.045	1.12e-21	1.65e-20	Q9M8J2	Q9M8J2	GATL4_ARATH Probable galacturonosyltransferase-like 4 OS=Arabidopsis thaliana GN=GATL4 PE=2 SV=1
c38568_g1_i2	-2.735	2.446	1.46e-21	2.15e-20
c45058_g1_i1	-2.807	3.227	1.46e-21	2.16e-20
c54688_g2_i5	-2.205	3.307	1.54e-21	2.27e-20	Aqu2.26877_001
c52445_g1_i9	-2.101	3.96	2.08e-21	3.04e-20	Aqu2.38972_001	O35379	MRP1_MOUSE Multidrug resistance-associated protein 1 OS=Mus musculus GN=Abcc1 PE=1 SV=1
c50895_g2_i4	-2.33	2.826	4.57e-21	6.59e-20	Aqu2.13965_001	Q4R4J0	GDIR1_MACFA Rho GDP-dissociation inhibitor 1 OS=Macaca fascicularis GN=ARHGDIA PE=2 SV=1
c42939_g1_i2	-2.332	2.803	5.6e-21	8.05e-20
c54047_g5_i1	-2.059	3.757	9.2e-21	1.31e-19	Aqu2.38972_001	Q864R9	MRP1_MACFA Multidrug resistance-associated protein 1 OS=Macaca fascicularis GN=ABCC1 PE=2 SV=1
c35160_g1_i1	-2.419	4.946	1.94e-20	2.74e-19
c55741_g1_i1	-2.339	2.99	2.91e-20	4.08e-19	Aqu2.32531_001
c52030_g1_i1	-2.207	3.531	4.04e-20	5.63e-19
c54125_g2_i1	-3.398	2.435	5.04e-20	7e-19	Aqu2.17562_001	P39790	MPR_BACSU Extracellular metalloprotease OS=Bacillus subtilis (strain 168) GN=mpr PE=1 SV=1
c44411_g1_i1	-2.863	2.861	5.36e-20	7.42e-19
c34333_g1_i1	-2.153	2.647	5.37e-20	7.42e-19
c40463_g1_i1	-2.466	3.016	6.23e-20	8.59e-19	Aqu2.25895_001
c47948_g3_i1	-2.828	3.419	1.09e-19	1.48e-18	Aqu2.28486_001
c39954_g1_i1	-2.719	2.282	1.09e-19	1.49e-18	Aqu2.32902_001	Q9JLN6	ADA28_MOUSE Disintegrin and metalloproteinase domain-containing protein 28 OS=Mus musculus GN=Adam28 PE=1 SV=3
c56144_g1_i8	-2.087	3.465	1.66e-19	2.25e-18	Aqu2.24177_001	Q9VBP3	TNKS_DROME Tankyrase OS=Drosophila melanogaster GN=Tnks PE=1 SV=1
c36358_g1_i1	-2.018	3.83	3.18e-19	4.27e-18	Aqu2.37000_001	Q9FFG1	SDN2_ARATH Small RNA degrading nuclease 2 OS=Arabidopsis thaliana GN=SDN2 PE=2 SV=1
c51161_g1_i3	-2.39	4.243	3.53e-19	4.72e-18
c41997_g2_i1	-2.101	3.171	3.98e-19	5.31e-18	Q80SU7	Q80SU7	GVIN1_MOUSE Interferon-induced very large GTPase 1 OS=Mus musculus GN=Gvin1 PE=1 SV=1
c42339_g1_i1	-3.083	6.599	4.85e-19	6.43e-18
c36993_g1_i1	-2.059	4.436	1e-18	1.32e-17
c46702_g1_i1	-2.227	4.471	2.18e-18	2.82e-17
c47820_g1_i3	-2.325	3.137	3.12e-18	4.01e-17
c48509_g2_i1	-2.365	2.804	3.91e-18	5.02e-17	Aqu2.20133_001
c55550_g2_i3	-2.123	3.174	1.2e-17	1.5e-16	Aqu2.16136_001
c54966_g1_i1	-2.473	3.973	2.37e-17	2.94e-16
c56895_g1_i1	-8.134	3.417	4.44e-17	5.47e-16
c52962_g1_i1	-2.117	7.675	1.02e-16	1.24e-15
c47809_g1_i1	-2.237	2.047	2.36e-16	2.82e-15	Aqu2.24332_001	Q96RW7	HMCN1_HUMAN Hemicentin-1 OS=Homo sapiens GN=HMCN1 PE=1 SV=2
c54144_g2_i1	-2.655	2.782	2.61e-16	3.12e-15	Aqu2.12644_001
c50307_g3_i1	-2.308	3.096	2.64e-16	3.14e-15	Aqu2.34010_001	P16301	LCAT_MOUSE Phosphatidylcholine-sterol acyltransferase OS=Mus musculus GN=Lcat PE=1 SV=2
c55106_g2_i1	-2.015	2.79	3.53e-16	4.19e-15	Aqu2.33041_001
c36742_g1_i1	-2.114	9.199	3.62e-16	4.29e-15	Aqu2.18675_001	Q5E9T8	KIME_BOVIN Mevalonate kinase OS=Bos taurus GN=MVK PE=2 SV=1
c49844_g2_i2	-2.116	4.867	6.22e-16	7.32e-15	Aqu2.16384_001	Q7T3P8	FEM1C_DANRE Protein fem-1 homolog C OS=Danio rerio GN=fem1c PE=2 SV=2
c43878_g1_i1	-2.139	2.185	6.64e-16	7.79e-15	Aqu2.38873_001	Q8QGX4	PRKDC_CHICK DNA-dependent protein kinase catalytic subunit OS=Gallus gallus GN=PRKDC PE=2 SV=1
c38776_g1_i2	-2.184	4.186	8.55e-16	9.96e-15
c52403_g1_i1	-4.991	2.137	1.13e-15	1.31e-14
c40068_g1_i1	-2.712	5.379	1.14e-15	1.32e-14
c38580_g1_i1	-2.051	9.258	7.16e-15	7.97e-14	Aqu2.14226_001	Q9D5J6	SHPK_MOUSE Sedoheptulokinase OS=Mus musculus GN=Shpk PE=1 SV=1
c49481_g1_i1	-2.205	2.639	1.01e-14	1.12e-13
c51373_g1_i1	-2.013	3.39	4.61e-14	4.91e-13	Aqu2.39715_001
c44503_g1_i1	-4.197	2.38	1.88e-12	1.85e-11
c41937_g1_i1	-2.69	3.367	2.01e-12	1.96e-11	Aqu2.02057_001	P82151	LEC6_TACTR Lectin L6 OS=Tachypleus tridentatus PE=1 SV=1
c42627_g1_i1	-2.461	3.939	3.79e-11	3.43e-10
c41216_g1_i4	-2.17	3.627	4.56e-11	4.1e-10	Aqu2.39557_001	Q06HQ7	PLB1_MONDO Phospholipase B1, membrane-associated OS=Monodelphis domestica GN=PLB1 PE=2 SV=1
c22582_g1_i3	-2.093	2.922	5.04e-11	4.5e-10	Aqu2.16800_001	Q9J4Z4	V246_FOWPN Putative ankyrin repeat protein FPV246 OS=Fowlpox virus (strain NVSL) GN=FPV246 PE=3 SV=1
c56816_g1_i1	-2.234	2.68	6.31e-11	5.61e-10
c51359_g3_i4	-3.076	3.4	1.93e-09	1.52e-08	Aqu2.18402_001
c60281_g1_i1	-2.773	3.186	2.51e-09	1.96e-08
c42068_g1_i1	-2.433	2.744	6.7e-09	5.03e-08	Q01528	Q01528	HAAF_LIMPO Hemagglutinin/amebocyte aggregation factor OS=Limulus polyphemus PE=1 SV=1
c27950_g1_i2	-4.681	2.644	3.44e-08	2.43e-07
c51606_g2_i2	-2.001	2.307	7.41e-08	5.02e-07
c39310_g1_i2	-2.119	3.921	8.58e-08	5.78e-07	Aqu2.24463_001	P80057	GSEP_BACLD Glutamyl endopeptidase OS=Bacillus licheniformis (strain DSM 13 / ATCC 14580) GN=blaSE PE=1 SV=2
c50943_g1_i1	-3.165	3.687	1.1e-05	5.59e-05
c36100_g1_i1	-2.374	3.401	1.36e-05	6.84e-05
34C 12hr	logFC	logCPM	PValue	FDR	A. queenslandica hits	UniProt hits
c48159_g2_i10	11.918	5.93	2.27e-277	1.26e-273	Aqu2.24294_001
c49728_g2_i1	9.762	7.116	3.5e-258	7.78e-255	Aqu2.28043_001
c33534_g1_i1	13.578	5.531	2.77e-240	3.85e-237	Aqu2.28054_001
c52595_g1_i1	9.861	6.084	1.83e-229	2.03e-226	Aqu2.39424_001	Q2MHE4	HT1_ARATH Serine/threonine-protein kinase HT1 OS=Arabidopsis thaliana GN=HT1 PE=1 SV=1
c50763_g2_i1	10.895	7.214	4.34e-228	4.38e-225	Aqu2.30907_001
c6619_g1_i1	9.537	5.902	9.44e-227	8.74e-224	Aqu2.17757_001
c52364_g1_i1	13.174	5.004	4.49e-215	3.12e-212
c43082_g1_i3	10.929	4.962	1.35e-197	7.9e-195	Aqu2.13197_001
c56665_g1_i7	7.051	6.865	5.76e-196	3.05e-193	Aqu2.32008_001	Q58CV6	KLDC3_BOVIN Kelch domain-containing protein 3 OS=Bos taurus GN=KLHDC3 PE=2 SV=2
c20368_g1_i1	9.697	5.845	3.17e-188	1.47e-185	Aqu2.28466_001
c66369_g1_i1	10.64	4.681	1.97e-185	8.42e-183	Aqu2.28051_001
c13765_g1_i1	10.682	4.798	3.2e-170	1.27e-167	Aqu2.26071_001
c53307_g4_i1	10.137	7.134	3.35e-170	1.28e-167
c53629_g2_i7	10.518	7.189	9.68e-170	3.58e-167	Aqu2.32008_001
c35121_g1_i1	10.471	4.701	1.08e-167	3.76e-165	Aqu2.35720_001	Q8WZ42	TITIN_HUMAN Titin OS=Homo sapiens GN=TTN PE=1 SV=4
c59658_g1_i1	6.638	4.701	9.85e-162	3.22e-159
c16821_g1_i1	5.045	4.701	8.95e-161	2.84e-158
c55408_g1_i14	10.391	4.701	8.89e-157	2.74e-154	Aqu2.18289_001
c56306_g1_i2	12.521	4.701	5.79e-155	1.74e-152
c55492_g2_i2	6.151	4.701	2.65e-153	7.55e-151
c54668_g2_i7	4.669	4.701	1.6e-150	4.46e-148	Aqu2.12557_001
c48932_g1_i7	12.846	4.701	1.15e-149	2.98e-147	Aqu2.37139_001
c49610_g2_i1	4.716	4.701	2.98e-147	7.54e-145
c43381_g1_i6	9.991	4.701	1.29e-146	3.11e-144
c51359_g4_i11	12.133	4.701	2.17e-145	5.13e-143
c56462_g1_i1	10.069	4.701	2.52e-140	5.84e-138
c55262_g1_i2	4.152	4.701	1.92e-139	4.35e-137
c43288_g1_i4	9.781	4.701	2.15e-132	4.59e-130	Aqu2.38370_001	Q61702	ITIH1_MOUSE Inter-alpha-trypsin inhibitor heavy chain H1 OS=Mus musculus GN=Itih1 PE=1 SV=2
c56607_g1_i11	4.02	4.701	8.25e-127	1.58e-124	Aqu2.21066_001	Q8N7A1	KLDC1_HUMAN Kelch domain-containing protein 1 OS=Homo sapiens GN=KLHDC1 PE=2 SV=2
c50159_g1_i23	10.234	4.701	4.09e-126	7.71e-124
c45704_g1_i5	8.874	4.701	1.3e-123	2.34e-121
c52257_g3_i1	5.04	4.701	2.31e-122	4.08e-120	Aqu2.21971_001
c29624_g1_i2	12.202	4.701	2.35e-120	3.83e-118
c38900_g2_i3	6.298	4.701	1.25e-117	1.93e-115
c54439_g3_i1	4.24	4.701	3.85e-117	5.85e-115	Aqu2.37109_001	F7J220	SRCR1_PATPE Scavenger receptor cysteine-rich domain superfamily protein OS=Patiria pectinifera GN=SRCR1 PE=1 SV=1
c49673_g5_i3	11.68	4.701	4.41e-116	6.45e-114
c36357_g1_i2	3.915	4.701	7.53e-116	1.09e-113
c49396_g1_i1	8.48	4.701	9.88e-115	1.35e-112	Aqu2.33263_001
c56496_g1_i2	3.509	4.701	1.48e-113	2.01e-111	PAC:15703317
c45416_g1_i4	11.89	4.701	3e-112	3.92e-110
c42948_g1_i3	9.502	4.701	2.82e-111	3.6e-109
c42859_g1_i1	7.275	4.701	6.17e-111	7.79e-109
c55063_g1_i14	4.065	4.701	1.6e-109	1.97e-107	Aqu2.19963_001
c51322_g4_i7	6.238	4.701	6.85e-109	8.27e-107
c55248_g1_i2	4.301	4.701	2.54e-108	2.98e-106	Aqu2.29982_001	P39428	TRAF1_MOUSE TNF receptor-associated factor 1 OS=Mus musculus GN=Traf1 PE=1 SV=2
c44353_g1_i9	11.601	4.701	5.4e-108	6.18e-106
c52446_g2_i2	8.353	4.701	1.89e-106	2.12e-104	Aqu2.07336_001	P23074	POL_SFV1 Pro-Pol polyprotein OS=Simian foamy virus type 1 GN=pol PE=1 SV=3
c44910_g1_i1	9.068	4.701	6.36e-106	7.06e-104	Aqu2.26480_001
c38879_g1_i1	9.145	4.701	4.25e-104	4.63e-102
c54170_g1_i2	11.582	4.701	6.65e-104	7.18e-102	Aqu2.35710_001
c45881_g1_i2	3.171	4.701	9.98e-104	1.07e-101	Aqu2.16826_001	G3V9H8	RET_RAT Proto-oncogene tyrosine-protein kinase receptor Ret OS=Rattus norvegicus GN=Ret PE=1 SV=1
c51507_g2_i3	11.613	4.701	8.96e-103	9.3e-101
c35030_g1_i3	11.651	4.701	1.64e-102	1.69e-100
c54170_g2_i5	11.653	4.701	1.73e-102	1.76e-100	Aqu2.35710_001
c38499_g1_i1	11.472	4.701	2.32e-102	2.34e-100	Aqu2.23691_001	A0ZSK4	STXB_SYNVE Neoverrucotoxin subunit beta OS=Synanceia verrucosa PE=1 SV=1
c38874_g1_i1	10.099	4.701	1.94e-101	1.92e-99	Aqu2.12978_001	O43301	HS12A_HUMAN Heat shock 70 kDa protein 12A OS=Homo sapiens GN=HSPA12A PE=1 SV=2
c54193_g1_i10	11.578	4.701	7.45e-101	7.19e-99
c52400_g2_i2	3.71	4.701	2.23e-99	2.06e-97	Aqu2.18954_001	Q6F3F9	GP126_MOUSE G-protein coupled receptor 126 OS=Mus musculus GN=Gpr126 PE=1 SV=1
c54423_g4_i1	9.242	4.701	4e-98	3.61e-96
c43856_g2_i1	11.504	4.701	6.2e-98	5.56e-96	Aqu2.30441_001	P49013	FBP3_STRPU Fibropellin-3 OS=Strongylocentrotus purpuratus GN=EGF3 PE=1 SV=1
c52000_g2_i3	11.304	4.701	6.34e-98	5.63e-96	Q9Z280	Q9Z280	PLD1_MOUSE Phospholipase D1 OS=Mus musculus GN=Pld1 PE=2 SV=1
c50696_g2_i12	2.938	4.701	2.46e-97	2.17e-95	Aqu2.06431_001
c28103_g1_i4	11.396	4.701	3.24e-97	2.83e-95
c37488_g1_i2	11.176	4.701	2.15e-96	1.82e-94
c52965_g5_i1	6.932	4.701	7.86e-96	6.56e-94
c55572_g2_i1	3.555	4.701	4.02e-95	3.29e-93	Aqu2.18954_001	Q8CJ11	GPR64_RAT G-protein coupled receptor 64 OS=Rattus norvegicus GN=Gpr64 PE=2 SV=1
c54792_g1_i3	4.845	4.701	9.22e-94	7.37e-92	Aqu2.20416_001	Q91829	RAG1_XENLA V(D)J recombination-activating protein 1 OS=Xenopus laevis GN=rag1 PE=2 SV=1
c48809_g2_i1	9.556	4.701	1.13e-93	8.96e-92
c23113_g1_i1	8.553	4.701	1.3e-92	9.93e-91
c24943_g1_i2	9.067	4.701	4.45e-92	3.34e-90	Aqu2.07391_001
c55021_g6_i2	2.896	4.701	4.56e-92	3.4e-90
c36653_g1_i1	4.175	4.701	7.51e-92	5.56e-90	Aqu2.26879_001
c50943_g1_i1	5.288	4.701	5.08e-91	3.69e-89
c51219_g1_i1	11.213	4.701	1.24e-90	8.85e-89
c50497_g2_i8	4.938	4.701	1.54e-90	1.09e-88
c54127_g3_i13	8.717	4.701	9.82e-90	6.74e-88
c56636_g1_i4	3.54	4.701	1.03e-88	6.97e-87	Aqu2.19900_001
c38228_g1_i3	9.253	4.701	1.69e-88	1.14e-86
c48728_g3_i5	8.473	4.701	4.32e-88	2.88e-86	Aqu2.13490_001
c44048_g1_i1	4.683	4.701	3.65e-87	2.39e-85
c63249_g1_i1	11.157	4.701	1.71e-86	1.11e-84
c49480_g2_i2	8.163	4.701	6.18e-86	3.99e-84
c43253_g1_i1	3.695	4.701	1.36e-85	8.66e-84	Aqu2.18744_001
c47465_g1_i10	8.807	4.701	6.71e-85	4.26e-83
c51606_g1_i2	4.011	4.701	1.09e-84	6.82e-83	Aqu2.27131_001
c41223_g1_i2	11.489	4.701	1.65e-84	1.03e-82
c53978_g2_i1	3.59	4.701	1.86e-83	1.13e-81	Aqu2.19963_001
c52367_g2_i1	4.292	4.701	8.33e-83	5.01e-81
c55523_g1_i1	3.69	4.701	4.24e-82	2.52e-80	Aqu2.19563_001	A1L0T3	SRB4D_MOUSE Scavenger receptor cysteine-rich domain-containing group B protein OS=Mus musculus GN=Ssc4d PE=2 SV=2
c44079_g1_i1	11.045	4.701	2.15e-81	1.27e-79	Aqu2.26282_001
c42190_g1_i1	3.11	4.701	3.56e-80	2.05e-78
c48745_g1_i1	6.206	4.701	5.34e-80	3.06e-78	Aqu2.26901_001
c46603_g1_i1	4.584	4.701	1.68e-79	9.56e-78	Aqu2.30895_001
c40740_g2_i2	11.289	4.701	9.47e-79	5.31e-77	Aqu2.07257_001
c50985_g3_i1	10.797	4.701	7.46e-78	4.11e-76	Aqu2.25149_001	P70496	PLD1_RAT Phospholipase D1 OS=Rattus norvegicus GN=Pld1 PE=1 SV=3
c45588_g3_i1	3.349	4.701	2.21e-77	1.2e-75	Aqu2.38133_001	A2RU49	HYKK_HUMAN Hydroxylysine kinase OS=Homo sapiens GN=HYKK PE=1 SV=2
c55163_g3_i1	10.72	4.701	1.58e-76	8.55e-75
c51606_g5_i2	3.67	4.701	6.12e-76	3.27e-74	Aqu2.27131_001
c52247_g2_i1	10.596	4.701	1.39e-75	7.37e-74	Aqu2.29326_001	Q14790	CASP8_HUMAN Caspase-8 OS=Homo sapiens GN=CASP8 PE=1 SV=1
c50226_g8_i1	9	4.701	3.1e-75	1.64e-73
c47710_g1_i2	6.984	4.701	8.47e-75	4.42e-73	Aqu2.21501_001
c49480_g3_i2	9.183	4.701	1.49e-74	7.68e-73
c52666_g1_i1	3.371	4.701	3.65e-74	1.86e-72	Aqu2.34554_001	P33728	OCD_RHIML Ornithine cyclodeaminase OS=Rhizobium meliloti GN=ocd PE=3 SV=1
c48711_g1_i1	6.583	4.701	5.73e-74	2.91e-72	Aqu2.19292_001
c42531_g1_i1	11.053	4.701	1.62e-73	8.16e-72	Aqu2.17886_001
c51231_g3_i2	10.937	4.701	2.3e-73	1.16e-71	Aqu2.07391_001
c54202_g2_i1	4.762	4.701	5.1e-73	2.54e-71	Aqu2.28389_001
c50393_g1_i1	9.465	4.701	8.4e-73	4.13e-71	Aqu2.28967_001
c51737_g4_i2	10.798	4.701	2.98e-72	1.45e-70
c54077_g1_i1	7.615	4.701	7.74e-72	3.72e-70
c42989_g1_i4	7.447	4.701	1.76e-70	8.32e-69
c23512_g1_i1	10.694	4.701	1.96e-70	9.21e-69
c51453_g3_i1	3.534	4.701	2.97e-69	1.38e-67
c54077_g2_i3	2.32	4.701	3.34e-69	1.55e-67	Aqu2.23944_001
c54069_g1_i1	11.045	4.701	7.4e-69	3.4e-67
c34137_g1_i1	10.747	4.701	1.13e-68	5.11e-67
c55701_g4_i2	2.851	4.701	9.17e-68	4.07e-66	Aqu2.13307_001	Q5F489	TAF3_CHICK Transcription initiation factor TFIID subunit 3 OS=Gallus gallus GN=TAF3 PE=2 SV=1
c52400_g1_i1	4.05	4.701	2.11e-67	9.34e-66	Aqu2.22809_001
c60316_g1_i1	10.602	4.701	3.93e-67	1.73e-65
c43907_g1_i1	5.037	4.701	3.98e-67	1.75e-65	Aqu2.31493_001	Q5CZR5	NATTL_DANRE Natterin-like protein OS=Danio rerio GN=zgc:113413 PE=2 SV=1
c51359_g3_i4	4.09	4.701	4.94e-67	2.16e-65	Aqu2.18402_001
c45626_g1_i1	11.772	4.701	5.82e-67	2.54e-65	Aqu2.21314_001	Q9DER7	TLL1_CHICK Tolloid-like protein 1 OS=Gallus gallus GN=TLL1 PE=2 SV=1
c45636_g1_i5	10.6	4.701	6.11e-67	2.65e-65	Aqu2.39884_001
c56384_g3_i1	10.344	4.701	3.07e-66	1.32e-64	Aqu2.32943_001	O75382	TRIM3_HUMAN Tripartite motif-containing protein 3 OS=Homo sapiens GN=TRIM3 PE=1 SV=2
c52446_g1_i1	7.712	4.701	3.13e-66	1.34e-64	Aqu2.38444_001	Q09575	YRD6_CAEEL Uncharacterized protein K02A2.6 OS=Caenorhabditis elegans GN=K02A2.6 PE=3 SV=1
c45133_g1_i3	3.294	4.701	3.84e-66	1.63e-64
c29554_g1_i1	7.834	4.701	3.99e-65	1.66e-63	Aqu2.26539_001	P08537	TBA_XENLA Tubulin alpha chain OS=Xenopus laevis GN=tuba PE=2 SV=2
c50904_g1_i2	10.392	4.701	1.14e-64	4.71e-63
c52936_g1_i1	4.545	4.701	3.58e-64	1.47e-62	P13418	P13418	POLS_CRPVC Structural polyprotein OS=Cricket paralysis virus (isolate Teleogryllus commodus/Australia/CrPVVIC/1968) PE=1 SV=2
c52775_g1_i1	4.304	4.701	4.24e-63	1.72e-61	Aqu2.23974_001	P44460	CITE_HAEIN Citrate lyase subunit beta OS=Haemophilus influenzae (strain ATCC 51907 / DSM 11121 / KW20 / Rd) GN=citE PE=3 SV=1
c53410_g1_i5	8.296	4.701	1.13e-62	4.52e-61
c50696_g8_i1	10.907	4.701	1.36e-62	5.42e-61
c50904_g2_i1	10.876	4.701	2e-62	7.98e-61
c54819_g2_i1	2.183	4.701	3.76e-62	1.49e-60	Aqu2.18712_001	O82318	Y2579_ARATH Probably inactive leucine-rich repeat receptor-like protein kinase At2g25790 OS=Arabidopsis thaliana GN=At2g25790 PE=2 SV=1
c36974_g1_i3	10.497	4.701	4e-62	1.58e-60
c52363_g3_i1	8.482	4.701	6.16e-62	2.43e-60
c47178_g6_i2	10.396	4.701	2.85e-61	1.1e-59
c33105_g1_i2	8.101	4.701	5.92e-61	2.27e-59	Aqu2.17886_001
c44636_g1_i3	7.163	4.701	1.42e-60	5.43e-59
c53693_g2_i7	2.69	4.701	1.97e-60	7.51e-59	Aqu2.13889_001	Q96MB7	HARB1_HUMAN Putative nuclease HARBI1 OS=Homo sapiens GN=HARBI1 PE=1 SV=1
c10764_g1_i1	8.052	4.701	3.04e-60	1.15e-58
c56126_g4_i1	5.041	4.701	3.34e-60	1.26e-58
c43806_g4_i1	10.268	4.701	3.58e-60	1.34e-58
c44451_g1_i2	2.375	4.701	3.9e-60	1.46e-58	Aqu2.37587_001	Q9VSR3	ORB2_DROME Probable RNA-binding protein orb2 OS=Drosophila melanogaster GN=orb2 PE=1 SV=1
c53017_g2_i4	3.734	4.701	8.17e-60	3.05e-58	Aqu2.28435_001
c56342_g3_i1	7.404	4.701	1.02e-59	3.77e-58
c49748_g3_i1	6.91	4.701	1.17e-59	4.34e-58
c22019_g1_i1	10.588	4.701	1.19e-59	4.4e-58
c53693_g3_i8	2.522	4.701	1.24e-59	4.56e-58	Aqu2.13889_001	Q96MB7	HARB1_HUMAN Putative nuclease HARBI1 OS=Homo sapiens GN=HARBI1 PE=1 SV=1
c28570_g1_i1	10.313	4.701	1.25e-59	4.59e-58
c49125_g1_i8	10.175	4.701	1.41e-59	5.15e-58
c50628_g9_i1	7.472	4.701	5.43e-59	1.97e-57	Aqu2.17551_001
c41687_g1_i1	10.316	4.701	6.56e-59	2.38e-57
c51571_g2_i1	4.208	4.701	2.91e-58	1.04e-56	Aqu2.34506_001	Q6MG82	PRRT1_RAT Proline-rich transmembrane protein 1 OS=Rattus norvegicus GN=Prrt1 PE=1 SV=2
c56307_g1_i3	4.451	4.701	3.73e-58	1.32e-56	Aqu2.20234_001	P10978	POLX_TOBAC Retrovirus-related Pol polyprotein from transposon TNT 1-94 OS=Nicotiana tabacum PE=2 SV=1
c36211_g1_i1	2.61	4.701	5.86e-58	2.06e-56	Aqu2.38187_001	P78417	GSTO1_HUMAN Glutathione S-transferase omega-1 OS=Homo sapiens GN=GSTO1 PE=1 SV=2
c37551_g1_i1	2.724	4.701	9.15e-58	3.2e-56	Aqu2.38187_001	P78417	GSTO1_HUMAN Glutathione S-transferase omega-1 OS=Homo sapiens GN=GSTO1 PE=1 SV=2
c35088_g1_i2	2.886	4.701	1.16e-57	4.05e-56	Aqu2.36172_001	Q19269	NAS14_CAEEL Zinc metalloproteinase nas-14 OS=Caenorhabditis elegans GN=nas-14 PE=2 SV=2
c39322_g1_i1	10.251	4.701	5.51e-57	1.88e-55	Aqu2.37849_001	P61210	ARF1_LOCMI ADP-ribosylation factor 1 OS=Locusta migratoria GN=ARF1 PE=2 SV=2
c48849_g1_i1	2.365	4.701	8.32e-57	2.83e-55
c49442_g6_i1	8.145	4.701	1.01e-56	3.41e-55	Aqu2.19049_001	Q91FT7	235L_IIV6 Putative methyltransferase 235L OS=Invertebrate iridescent virus 6 GN=IIV6-235L PE=3 SV=1
c52826_g6_i1	6.614	4.701	1.26e-56	4.23e-55	Aqu2.35906_001	Q9BMN8	LAR_CAEEL Tyrosine-protein phosphatase Lar-like OS=Caenorhabditis elegans GN=ptp-3 PE=1 SV=1
c47666_g3_i2	2.928	4.701	9.24e-56	3.07e-54
c47048_g1_i1	6.224	4.701	2.69e-55	8.78e-54	Aqu2.13144_001
c37777_g1_i1	10.068	4.701	3.74e-55	1.21e-53
c50078_g1_i3	4.049	4.701	1.14e-54	3.65e-53
c57456_g1_i1	10.499	4.701	1.16e-54	3.72e-53
c49362_g5_i6	10.085	4.701	2.6e-54	8.23e-53
c55751_g1_i4	4.397	4.701	3.08e-54	9.68e-53
c44096_g1_i2	5.088	4.701	4.15e-54	1.3e-52	Aqu2.25539_001
c58479_g1_i1	10.311	4.701	7.2e-54	2.25e-52
c54379_g2_i4	10.171	4.701	1.44e-53	4.49e-52	Aqu2.28047_001
c3167_g1_i1	10.138	4.701	1.5e-53	4.64e-52	Aqu2.35506_001	P70191	TRAF5_MOUSE TNF receptor-associated factor 5 OS=Mus musculus GN=Traf5 PE=1 SV=1
c51850_g1_i5	10.142	4.701	2.49e-53	7.7e-52
c54703_g1_i7	10.095	4.701	4.01e-53	1.22e-51
c48841_g2_i1	3.132	4.701	4.83e-53	1.47e-51	Aqu2.21240_001
c65742_g1_i1	2.419	4.701	7.33e-53	2.2e-51	Aqu2.38938_001
c48841_g1_i4	3.345	4.701	2.19e-52	6.53e-51	Aqu2.21240_001
c50075_g1_i2	3.948	4.701	2.36e-52	6.99e-51
c49325_g1_i1	2.133	4.701	2.49e-52	7.37e-51	Aqu2.38988_001
c36583_g1_i1	8.008	4.701	4.27e-52	1.26e-50
c51191_g2_i6	10.006	4.701	5.73e-52	1.68e-50
c51589_g1_i1	2.266	4.701	7.94e-52	2.32e-50	Aqu2.20315_001	Q9C040	TRIM2_HUMAN Tripartite motif-containing protein 2 OS=Homo sapiens GN=TRIM2 PE=1 SV=1
c55850_g3_i2	10.258	4.701	1.05e-51	3.03e-50
c54827_g5_i2	2.536	4.701	1.13e-51	3.27e-50	Aqu2.37663_001	Q5AD05	SOD4_CANAL Cell surface superoxide dismutase [Cu-Zn] 4 OS=Candida albicans (strain SC5314 / ATCC MYA-2876) GN=SOD4 PE=1 SV=1
c52327_g10_i1	7.966	4.701	1.34e-51	3.86e-50	Aqu2.17901_001
c31126_g1_i1	10.116	4.701	1.52e-51	4.35e-50	Aqu2.37139_001
c589_g1_i1	10.057	4.701	2.42e-51	6.89e-50	Aqu2.35712_001
c41336_g1_i2	2.662	4.701	3.4e-51	9.6e-50	Aqu2.26180_001	Q64471	GSTT1_MOUSE Glutathione S-transferase theta-1 OS=Mus musculus GN=Gstt1 PE=1 SV=4
c53977_g1_i5	4.636	4.701	4.11e-51	1.16e-49	Aqu2.24513_001	Q5UQ40	UBC4_MIMIV Probable bifunctional E2/E3 enzyme R795 OS=Acanthamoeba polyphaga mimivirus GN=MIMI_R795 PE=3 SV=1
c49728_g7_i2	10.3	4.701	8.38e-51	2.35e-49
c47671_g1_i1	2.507	4.701	8.63e-51	2.41e-49	Aqu2.25464_001
c43176_g1_i1	2.449	4.701	9.44e-51	2.63e-49	Aqu2.23983_001
c45260_g1_i2	5.006	4.701	3.05e-50	8.41e-49
c55517_g2_i2	4.365	4.701	3.13e-50	8.6e-49	Q70LM5	Q70LM5	LGRC_BREPA Linear gramicidin synthase subunit C OS=Brevibacillus parabrevis GN=lgrC PE=3 SV=1
c55133_g2_i3	3.967	4.701	4.43e-50	1.21e-48	Aqu2.36499_001	Q5G267	NETR_MACMU Neurotrypsin OS=Macaca mulatta GN=PRSS12 PE=3 SV=1
c45468_g1_i2	2.288	4.701	5.55e-50	1.51e-48	Aqu2.24256_001
c32900_g1_i1	10.097	4.701	6.05e-50	1.64e-48	Aqu2.31655_001
c56454_g1_i3	4.316	4.701	1e-49	2.7e-48
c51231_g1_i1	10.013	4.701	2.32e-49	6.19e-48
c27907_g1_i2	9.899	4.701	3.32e-49	8.83e-48	Aqu2.23295_001	Q5BMR2	PLD_PHYIN Phospholipase D OS=Phytophthora infestans GN=PLD PE=3 SV=1
c49354_g1_i4	3.586	4.701	3.42e-49	9.07e-48
c47044_g1_i2	10.417	4.701	3.45e-49	9.13e-48	Aqu2.09505_001
c56606_g1_i7	2.287	4.701	4.69e-49	1.24e-47	Aqu2.21569_001	B0JZE1	SPNS2_XENTR Protein spinster homolog 2 OS=Xenopus tropicalis GN=spns2 PE=2 SV=1
c42686_g1_i1	2.425	4.701	6.63e-49	1.75e-47	Aqu2.30237_001	Q9NWS6	F118A_HUMAN Protein FAM118A OS=Homo sapiens GN=FAM118A PE=1 SV=2
c45155_g1_i1	7.692	4.701	2.15e-48	5.56e-47	Aqu2.39884_001
c54955_g1_i1	2.266	4.701	2.29e-48	5.91e-47	Aqu2.23929_001
c41005_g1_i1	4.347	4.701	5.61e-48	1.44e-46	Aqu2.21673_001
c42907_g1_i1	2.596	4.701	6.18e-48	1.58e-46	Aqu2.37645_001
c49014_g2_i1	5.588	4.701	1.31e-47	3.34e-46	Aqu2.12371_001	Q9H5L6	THAP9_HUMAN DNA transposase THAP9 OS=Homo sapiens GN=THAP9 PE=1 SV=2
c54459_g1_i3	2.274	4.701	1.49e-47	3.8e-46	Aqu2.23929_001
c46093_g4_i1	9.909	4.701	2.45e-47	6.19e-46
c38783_g1_i2	6.766	4.701	5.61e-47	1.41e-45
c52936_g2_i1	4.584	4.701	1.35e-46	3.36e-45	Q91PP5	Q91PP5	POLG_RTSVT Genome polyprotein OS=Rice tungro spherical virus (strain Vt6) PE=1 SV=1
c56006_g1_i1	4.094	4.701	1.96e-46	4.87e-45	Aqu2.25410_001
c48659_g1_i2	3.309	4.701	2.03e-46	5.03e-45	Aqu2.23975_001	Q3U481	MFS12_MOUSE Major facilitator superfamily domain-containing protein 12 OS=Mus musculus GN=Mfsd12 PE=1 SV=1
c49673_g1_i1	8.122	4.701	3.17e-46	7.82e-45
c41457_g1_i1	2.362	4.701	6.4e-46	1.58e-44	Aqu2.30237_001	P29773	ETS2_LYTVA Protein C-ets-2 (Fragment) OS=Lytechinus variegatus GN=ETS-2 PE=3 SV=1
c51322_g1_i5	9.716	4.701	4.73e-45	1.15e-43
c40788_g1_i1	2.063	4.701	5.39e-45	1.3e-43	Aqu2.31247_001	Q9BSE4	HERP2_HUMAN Homocysteine-responsive endoplasmic reticulum-resident ubiquitin-like domain member 2 protein OS=Homo sapiens GN=HERPUD2 PE=1 SV=2
c50203_g2_i6	4.693	4.701	5.8e-45	1.4e-43
c54388_g1_i1	2.408	4.701	7.03e-44	1.67e-42	Aqu2.22638_001	Q64487	PTPRD_MOUSE Receptor-type tyrosine-protein phosphatase delta OS=Mus musculus GN=Ptprd PE=1 SV=3
c51257_g2_i1	3.768	4.701	9.48e-44	2.25e-42	Aqu2.29933_001
c35372_g1_i1	9.809	4.701	1.48e-43	3.48e-42
c46889_g1_i1	3.472	4.701	4.68e-43	1.08e-41
c55131_g2_i1	3.388	4.701	5.8e-43	1.34e-41	Aqu2.09119_001
c50580_g3_i1	5.16	4.701	8.98e-43	2.07e-41	Aqu2.28039_001
c53637_g1_i1	2.889	4.701	2.23e-42	5.09e-41
c43779_g1_i1	2.156	4.701	2.67e-42	6.09e-41
c49748_g1_i2	3.186	4.701	5.02e-42	1.14e-40
c47045_g1_i1	3.339	4.701	6.88e-41	1.52e-39	Aqu2.11563_001
c52205_g4_i1	3.747	4.701	1.21e-40	2.64e-39
c29485_g1_i1	2.74	4.701	1.47e-40	3.2e-39
c46806_g1_i1	3.757	4.701	2.24e-40	4.86e-39	Aqu2.29225_001
c45626_g2_i1	10.3	4.701	3.01e-40	6.48e-39	Aqu2.21314_001	O57460	TLL1_DANRE Dorsal-ventral patterning tolloid-like protein 1 OS=Danio rerio GN=tll1 PE=2 SV=1
c47136_g1_i1	10.186	4.701	6.21e-40	1.33e-38
c17732_g2_i1	6.43	4.701	7.42e-40	1.58e-38
c44008_g1_i2	3.707	4.701	8.34e-40	1.77e-38
c20296_g1_i1	10.159	4.701	1.54e-39	3.27e-38
c55339_g1_i3	2.393	4.701	2.15e-39	4.52e-38	Aqu2.35720_001
c55104_g2_i1	5.574	4.701	3.12e-39	6.51e-38	Aqu2.27336_001	Q6DDL7	UN93A_XENLA Protein unc-93 homolog A OS=Xenopus laevis GN=unc93a PE=2 SV=1
c54759_g2_i4	7.025	4.701	3.82e-39	7.96e-38	Aqu2.14026_001
c56384_g1_i2	2.192	4.701	5.98e-39	1.24e-37	Aqu2.11246_001	Q9ESN6	TRIM2_MOUSE Tripartite motif-containing protein 2 OS=Mus musculus GN=Trim2 PE=1 SV=1
c47290_g1_i1	2.373	4.701	1.41e-38	2.89e-37	Aqu2.33120_001
c52293_g1_i4	8.112	4.701	1.62e-38	3.31e-37
c55515_g1_i5	2.175	4.701	1.8e-38	3.67e-37	Aqu2.32324_001
c50979_g1_i1	2.133	4.701	5.62e-38	1.14e-36	Aqu2.32811_001	Q05B56	TF2H3_BOVIN General transcription factor IIH subunit 3 OS=Bos taurus GN=GTF2H3 PE=2 SV=1
c39900_g1_i1	10.743	4.701	6.57e-38	1.33e-36
c49191_g1_i1	5.117	4.701	9.98e-38	2.01e-36
c46340_g1_i1	4.763	4.701	1.9e-37	3.81e-36
c45921_g2_i1	3.98	4.701	4.07e-37	8.14e-36	Aqu2.39553_001	Q8WV99	ZFN2B_HUMAN AN1-type zinc finger protein 2B OS=Homo sapiens GN=ZFAND2B PE=1 SV=1
c52367_g1_i2	3.197	4.701	4.2e-37	8.37e-36	Aqu2.37471_001
c22486_g1_i1	6.579	4.701	4.45e-37	8.86e-36	Aqu2.19583_001	P32242	OTX1_HUMAN Homeobox protein OTX1 OS=Homo sapiens GN=OTX1 PE=1 SV=1
c56440_g1_i7	2.504	4.701	6.94e-37	1.38e-35	Aqu2.08495_001	Q9BMN8	LAR_CAEEL Tyrosine-protein phosphatase Lar-like OS=Caenorhabditis elegans GN=ptp-3 PE=1 SV=1
c24908_g1_i1	6.821	4.701	8.93e-37	1.77e-35
c41468_g1_i1	2.667	4.701	1.98e-36	3.9e-35
c55131_g4_i1	3.514	4.701	2.06e-36	4.05e-35	Aqu2.09119_001
c47462_g1_i1	6.351	4.701	2.61e-36	5.13e-35
c55215_g1_i3	9.358	4.701	6.67e-36	1.3e-34	Aqu2.19777_001
c38902_g1_i1	4.595	4.701	7.15e-36	1.39e-34
c56844_g1_i1	6.32	4.701	8.02e-36	1.56e-34	Aqu2.15395_001
c38774_g1_i1	5.424	4.701	1.04e-35	2.01e-34	Aqu2.20234_001	P10978	POLX_TOBAC Retrovirus-related Pol polyprotein from transposon TNT 1-94 OS=Nicotiana tabacum PE=2 SV=1
c10906_g1_i1	10.364	4.701	1.06e-35	2.05e-34
c52676_g1_i4	5.851	4.701	1.08e-35	2.09e-34	Aqu2.15121_001	P23049	SEA_AVIET Tyrosine-protein kinase transforming protein SEA OS=Avian erythroblastosis virus (strain S13) GN=V-SEA PE=3 SV=2
c52325_g3_i1	2.204	4.701	1.38e-35	2.65e-34	Aqu2.34629_001	Q96JB6	LOXL4_HUMAN Lysyl oxidase homolog 4 OS=Homo sapiens GN=LOXL4 PE=1 SV=1
c38855_g1_i2	9.249	4.701	2.68e-35	5.1e-34	Aqu2.26282_001
c47638_g1_i2	9.353	4.701	3.1e-35	5.9e-34
c40982_g1_i4	4.797	4.701	1.11e-34	2.09e-33
c38973_g1_i1	4.819	4.701	1.84e-34	3.45e-33	Aqu2.20234_001	P10978	POLX_TOBAC Retrovirus-related Pol polyprotein from transposon TNT 1-94 OS=Nicotiana tabacum PE=2 SV=1
c55533_g3_i4	2.294	4.701	3.21e-34	5.98e-33
c50708_g2_i1	2.573	4.701	3.49e-34	6.48e-33	Q9M8J2	Q9M8J2	GATL4_ARATH Probable galacturonosyltransferase-like 4 OS=Arabidopsis thaliana GN=GATL4 PE=2 SV=1
c53496_g1_i3	2.237	4.701	4.63e-34	8.54e-33
c52630_g1_i1	4.326	4.701	7.05e-34	1.3e-32
c53375_g1_i1	4.285	4.701	7.64e-34	1.4e-32	Aqu2.22089_001
c59616_g1_i1	6.39	4.701	9.89e-34	1.8e-32
c50149_g1_i2	2.188	4.701	3.48e-33	6.28e-32	Aqu2.37093_001	O55005	ROBO1_RAT Roundabout homolog 1 OS=Rattus norvegicus GN=Robo1 PE=1 SV=1
c46743_g2_i1	6.427	4.701	3.99e-33	7.18e-32
c39826_g1_i1	2.176	4.701	4.26e-33	7.65e-32	Aqu2.34625_001	Q5G267	NETR_MACMU Neurotrypsin OS=Macaca mulatta GN=PRSS12 PE=3 SV=1
c65631_g1_i1	9.166	4.701	4.31e-33	7.73e-32	Aqu2.05919_001
c52967_g2_i1	2.046	4.701	4.34e-33	7.77e-32	Aqu2.30881_001	O75899	GABR2_HUMAN Gamma-aminobutyric acid type B receptor subunit 2 OS=Homo sapiens GN=GABBR2 PE=1 SV=1
c50433_g1_i6	3.198	4.701	5.03e-33	8.97e-32	Aqu2.18512_001
c49482_g1_i2	2.136	4.701	5.78e-33	1.03e-31	Aqu2.37759_001	Q8N0X7	SPG20_HUMAN Spartin OS=Homo sapiens GN=SPG20 PE=1 SV=1
c48686_g1_i1	7.8	4.701	5.97e-33	1.06e-31	Aqu2.39741_001	Q05858	FMN_CHICK Formin OS=Gallus gallus GN=LD PE=2 SV=1
c56687_g1_i4	2.842	4.701	7.74e-33	1.37e-31	Aqu2.38962_001	Q5DW34	EHMT1_MOUSE Histone-lysine N-methyltransferase EHMT1 OS=Mus musculus GN=Ehmt1 PE=1 SV=2
c55639_g1_i3	4.406	4.701	8.33e-33	1.48e-31	Aqu2.24315_001
c50184_g2_i5	2.887	4.701	8.76e-33	1.55e-31	Aqu2.16676_001
c49841_g1_i2	3.472	4.701	1.02e-32	1.8e-31
c50580_g1_i2	3.597	4.701	2.18e-32	3.82e-31
c34203_g1_i1	6.884	4.701	3.19e-32	5.55e-31	Aqu2.22075_001
c56321_g1_i1	3.557	4.701	4.67e-32	8.1e-31	Aqu2.20234_001	P10978	POLX_TOBAC Retrovirus-related Pol polyprotein from transposon TNT 1-94 OS=Nicotiana tabacum PE=2 SV=1
c6497_g1_i1	5.128	4.701	7.34e-32	1.26e-30	Aqu2.39715_001
c49234_g1_i1	3.692	4.701	7.84e-32	1.35e-30	Aqu2.38981_001	P49815	TSC2_HUMAN Tuberin OS=Homo sapiens GN=TSC2 PE=1 SV=2
c37660_g1_i1	2.295	4.701	8.95e-32	1.53e-30	Aqu2.11503_001
c45875_g2_i1	9.087	4.701	1.05e-31	1.79e-30	Aqu2.39715_001
c53678_g1_i1	3.113	4.701	1.42e-31	2.42e-30	Aqu2.12828_001	Q7LHG5	YI31B_YEAST Transposon Ty3-I Gag-Pol polyprotein OS=Saccharomyces cerevisiae (strain ATCC 204508 / S288c) GN=TY3B-I PE=3 SV=2
c51022_g1_i2	2.023	4.701	2.21e-31	3.75e-30	Aqu2.32811_001	Q05B56	TF2H3_BOVIN General transcription factor IIH subunit 3 OS=Bos taurus GN=GTF2H3 PE=2 SV=1
c50855_g1_i2	2.496	4.701	3.57e-31	6.01e-30
c47133_g1_i2	3.54	4.701	4.78e-31	7.98e-30
c42519_g1_i1	2.102	4.701	5.9e-31	9.84e-30	Aqu2.06647_001	Q9SEE4	PIRL_SOLLC Pirin-like protein OS=Solanum lycopersicum PE=2 SV=1
c45591_g1_i2	2.882	4.701	9.1e-31	1.51e-29	Aqu2.32298_001
c44124_g1_i1	4.504	4.701	1.24e-30	2.05e-29
c55735_g1_i6	3.527	4.701	1.76e-30	2.89e-29
c51532_g4_i1	9.969	4.701	4.71e-30	7.63e-29
c52243_g1_i1	2.062	4.701	5.53e-30	8.95e-29	Aqu2.38133_001	Q6PB06	HYKK_XENLA Hydroxylysine kinase OS=Xenopus laevis GN=hykk PE=2 SV=1
c46257_g2_i1	2.006	4.701	6.66e-30	1.07e-28	Aqu2.03572_001
c42509_g1_i1	2.463	4.701	1.2e-29	1.91e-28	Aqu2.25418_001	Q3ZBZ8	STIP1_BOVIN Stress-induced-phosphoprotein 1 OS=Bos taurus GN=STIP1 PE=2 SV=1
c25578_g1_i3	8.959	4.701	1.22e-29	1.95e-28
c37349_g1_i1	2.263	4.701	1.29e-29	2.06e-28
c56895_g1_i1	3.084	4.701	1.35e-29	2.16e-28
c49844_g2_i2	2.137	4.701	1.55e-29	2.47e-28	Aqu2.16384_001	Q7T3P8	FEM1C_DANRE Protein fem-1 homolog C OS=Danio rerio GN=fem1c PE=2 SV=2
c46728_g1_i4	4.63	4.701	1.6e-29	2.54e-28
c34277_g1_i1	2.925	4.701	1.68e-29	2.66e-28
c41086_g1_i1	2.248	4.701	2.22e-29	3.5e-28	Aqu2.22204_001	Q6P5M2	WDR61_DANRE WD repeat-containing protein 61 OS=Danio rerio GN=wdr61 PE=2 SV=1
c44325_g1_i1	6.627	4.701	2.62e-29	4.14e-28	Aqu2.18954_001	Q80TS3	LPHN3_MOUSE Latrophilin-3 OS=Mus musculus GN=Lphn3 PE=1 SV=3
c54394_g1_i1	9.479	4.701	2.96e-29	4.67e-28	Aqu2.33373_001	A9CB18	GDF9_PAPAN Growth/differentiation factor 9 OS=Papio anubis GN=GDF9 PE=3 SV=1
c55542_g1_i1	6.034	4.701	1.13e-28	1.76e-27	Aqu2.16824_001	Q91XQ0	DYH8_MOUSE Dynein heavy chain 8, axonemal OS=Mus musculus GN=Dnah8 PE=1 SV=2
c34713_g1_i2	8.952	4.701	2.15e-28	3.34e-27
c42370_g1_i1	8.949	4.701	2.52e-28	3.9e-27
c55488_g1_i4	2.027	4.701	2.72e-28	4.2e-27	Aqu2.12828_001	P0CT40	TF29_SCHPO Transposon Tf2-9 polyprotein OS=Schizosaccharomyces pombe (strain 972 / ATCC 24843) GN=Tf2-9 PE=3 SV=1
c49093_g1_i2	8.847	4.701	3.34e-28	5.12e-27
c46017_g1_i4	3.845	4.701	4.23e-28	6.47e-27
c41716_g1_i1	2.85	4.701	8.46e-28	1.28e-26	Aqu2.15490_001
c49626_g1_i3	8.748	4.701	9.75e-28	1.46e-26	Aqu2.11085_001	Q863I2	OXSR1_PIG Serine/threonine-protein kinase OSR1 OS=Sus scrofa GN=OXSR1 PE=2 SV=1
c51133_g1_i1	4.069	4.701	1.1e-27	1.65e-26	Aqu2.21573_001
c53085_g5_i1	5.555	4.701	1.14e-27	1.7e-26	Aqu2.34631_001
c55966_g2_i1	3.238	4.701	1.24e-27	1.85e-26	Aqu2.36767_001
c54665_g2_i2	2.064	4.701	1.61e-27	2.38e-26	Aqu2.29290_001	Q8K385	FRRS1_MOUSE Ferric-chelate reductase 1 OS=Mus musculus GN=FRRS1 PE=1 SV=1
c29090_g1_i2	3.021	4.701	1.97e-27	2.9e-26	Q0TU55	Q0TU55	DCHS_CLOP1 Histidine decarboxylase proenzyme OS=Clostridium perfringens (strain ATCC 13124 / NCTC 8237 / Type A) GN=hdc PE=3 SV=1
c49845_g1_i2	8.774	4.701	4.23e-27	6.2e-26
c35271_g1_i1	9.633	4.701	6.58e-27	9.61e-26	Aqu2.19583_001	Q06453	AL_DROME Homeobox protein aristaless OS=Drosophila melanogaster GN=al PE=1 SV=2
c43883_g1_i2	4.23	4.701	6.99e-27	1.02e-25
c54379_g1_i7	6.625	4.701	1.24e-26	1.79e-25	Aqu2.28047_001
c52156_g2_i3	2.015	4.701	1.39e-26	2e-25	Aqu2.28185_001	B4F6N6	LOXL2_XENTR Lysyl oxidase homolog 2 OS=Xenopus tropicalis GN=loxl2 PE=2 SV=2
c54544_g2_i2	2.228	4.701	3.35e-26	4.79e-25
c54031_g3_i1	2.584	4.701	3.71e-26	5.29e-25	Aqu2.30694_001	P06761	GRP78_RAT 78 kDa glucose-regulated protein OS=Rattus norvegicus GN=Hspa5 PE=1 SV=1
c52871_g2_i3	2.223	4.701	4.16e-26	5.91e-25
c56102_g2_i7	2.698	4.701	4.39e-26	6.22e-25
c54314_g5_i1	2.707	4.701	4.61e-26	6.52e-25
c50720_g1_i2	9.161	4.701	4.89e-26	6.9e-25	Aqu2.29952_001	O94966	UBP19_HUMAN Ubiquitin carboxyl-terminal hydrolase 19 OS=Homo sapiens GN=USP19 PE=1 SV=2
c51725_g1_i2	5.666	4.701	5.3e-26	7.45e-25	Aqu2.20234_001	P10978	POLX_TOBAC Retrovirus-related Pol polyprotein from transposon TNT 1-94 OS=Nicotiana tabacum PE=2 SV=1
c49176_g1_i1	2.444	4.701	5.63e-26	7.88e-25	Aqu2.37878_001	Q95VF7	PRO1B_ACACA Profilin-1B OS=Acanthamoeba castellanii PE=1 SV=3
c31137_g1_i1	4.322	4.701	5.73e-26	8.02e-25
c44123_g1_i1	3.486	4.701	5.93e-26	8.29e-25
c47239_g1_i1	7.325	4.701	8.21e-26	1.14e-24	Aqu2.30276_001	Q9VZZ4	PXDN_DROME Peroxidasin OS=Drosophila melanogaster GN=Pxn PE=1 SV=1
c27968_g1_i1	2.997	4.701	1.42e-25	1.95e-24
c53727_g1_i2	6.563	4.701	1.47e-25	2.02e-24	Aqu2.12828_001	Q09575	YRD6_CAEEL Uncharacterized protein K02A2.6 OS=Caenorhabditis elegans GN=K02A2.6 PE=3 SV=1
c16835_g1_i1	2.11	4.701	1.78e-25	2.43e-24
c54492_g1_i2	5.847	4.701	2.27e-25	3.09e-24	Aqu2.12828_001	P0CT40	TF29_SCHPO Transposon Tf2-9 polyprotein OS=Schizosaccharomyces pombe (strain 972 / ATCC 24843) GN=Tf2-9 PE=3 SV=1
c20257_g1_i1	6.511	4.701	5.88e-25	7.88e-24	Aqu2.33007_001
c42889_g1_i1	2.264	4.701	6.09e-25	8.14e-24	Aqu2.22608_001	P54644	KRAC_DICDI RAC family serine/threonine-protein kinase homolog OS=Dictyostelium discoideum GN=pkbA PE=1 SV=1
c51269_g2_i1	3.552	4.701	1.67e-24	2.19e-23	Aqu2.24872_001	O88871	GABR2_RAT Gamma-aminobutyric acid type B receptor subunit 2 OS=Rattus norvegicus GN=Gabbr2 PE=1 SV=2
c42491_g1_i1	6.654	4.701	1.93e-24	2.54e-23	Aqu2.28833_001	P70325	TBX4_MOUSE T-box transcription factor TBX4 OS=Mus musculus GN=Tbx4 PE=2 SV=3
c40180_g1_i1	5.649	4.701	2.19e-24	2.87e-23	Aqu2.02681_001
c52183_g1_i1	2.727	4.701	2.58e-24	3.36e-23	Aqu2.36866_001	Q9H3H5	GPT_HUMAN UDP-N-acetylglucosamine--dolichyl-phosphate N-acetylglucosaminephosphotransferase OS=Homo sapiens GN=DPAGT1 PE=1 SV=2
c44503_g1_i1	2.563	4.701	3.19e-24	4.13e-23
c6448_g1_i1	2.578	4.701	4.04e-24	5.23e-23	Aqu2.30694_001	Q90593	GRP78_CHICK 78 kDa glucose-regulated protein OS=Gallus gallus GN=HSPA5 PE=1 SV=1
c49962_g1_i1	2.254	4.701	4.58e-24	5.92e-23	Aqu2.39729_001	O75899	GABR2_HUMAN Gamma-aminobutyric acid type B receptor subunit 2 OS=Homo sapiens GN=GABBR2 PE=1 SV=1
c55087_g2_i2	4.447	4.701	5.31e-24	6.85e-23	Aqu2.37656_001
c44319_g1_i3	2.842	4.701	7.03e-24	9.02e-23	Aqu2.31283_001	Q8TB40	ABHD4_HUMAN Abhydrolase domain-containing protein 4 OS=Homo sapiens GN=ABHD4 PE=2 SV=1
c54598_g2_i2	4.359	4.701	1.16e-23	1.48e-22	Aqu2.31034_001
c44361_g1_i1	6.76	4.701	1.35e-23	1.71e-22	Aqu2.26941_001	Q5EB30	ODF3A_XENTR Outer dense fiber protein 3 OS=Xenopus tropicalis GN=odf3 PE=2 SV=1
c31587_g1_i1	9.374	4.701	1.84e-23	2.33e-22	Aqu2.38925_001	P39057	DYHC_HELCR Dynein beta chain, ciliary OS=Heliocidaris crassispina PE=1 SV=1
c49519_g1_i3	2.091	4.701	1.91e-23	2.41e-22
c39961_g1_i1	7.651	4.701	1.93e-23	2.43e-22	Aqu2.24463_001
c41954_g1_i1	2.259	4.701	2.79e-23	3.48e-22	Aqu2.37359_001	A3KPA3	NAA60_DANRE N-alpha-acetyltransferase 60 OS=Danio rerio GN=naa60 PE=2 SV=1
c53060_g1_i1	3.664	4.701	3.14e-23	3.91e-22	Aqu2.30234_001	Q6ZN32	ETV3L_HUMAN ETS translocation variant 3-like protein OS=Homo sapiens GN=ETV3L PE=2 SV=1
c34369_g1_i1	4.332	4.701	3.74e-23	4.65e-22
c51457_g1_i1	2.518	4.701	6.6e-23	8.15e-22
c52974_g2_i4	3.313	4.701	3.68e-22	4.44e-21	Aqu2.37578_001	Q9C0D6	FHDC1_HUMAN FH2 domain-containing protein 1 OS=Homo sapiens GN=FHDC1 PE=1 SV=2
c41027_g1_i3	5.482	4.701	4.96e-22	5.95e-21	Aqu2.34631_001	Q8MJ24	LOXL4_BOVIN Lysyl oxidase homolog 4 OS=Bos taurus GN=LOXL4 PE=2 SV=1
c52192_g1_i1	3.802	4.701	5.37e-22	6.41e-21	Aqu2.30234_001	P41969	ELK1_MOUSE ETS domain-containing protein Elk-1 OS=Mus musculus GN=Elk1 PE=2 SV=3
c50454_g4_i2	8.326	4.701	1.13e-21	1.34e-20
c49499_g1_i1	3.085	4.701	1.16e-21	1.36e-20
c51145_g1_i2	2.644	4.701	1.3e-21	1.53e-20	Aqu2.12382_001
c51571_g3_i5	2.089	4.701	1.33e-21	1.55e-20	Aqu2.34506_001	Q6ZNR0	TMM91_HUMAN Transmembrane protein 91 OS=Homo sapiens GN=TMEM91 PE=2 SV=1
c52797_g2_i1	3.353	4.701	1.73e-21	2.02e-20	Aqu2.24700_001	Q7Z407	CSMD3_HUMAN CUB and sushi domain-containing protein 3 OS=Homo sapiens GN=CSMD3 PE=2 SV=3
c37282_g1_i1	2.902	4.701	1.87e-21	2.17e-20	Aqu2.35123_001
c41736_g1_i2	5.588	4.701	3.06e-21	3.53e-20	Aqu2.27057_001
c52237_g1_i1	4.552	4.701	3.6e-21	4.14e-20	Aqu2.16824_001	Q96JB1	DYH8_HUMAN Dynein heavy chain 8, axonemal OS=Homo sapiens GN=DNAH8 PE=1 SV=2
c29491_g1_i1	2.298	4.701	5.71e-21	6.52e-20
c55304_g1_i8	2.274	4.701	7.2e-21	8.17e-20
c38289_g1_i1	6.466	4.701	8.38e-21	9.49e-20
c55635_g1_i1	6.878	4.701	1.45e-20	1.62e-19	Aqu2.16824_001	Q91XQ0	DYH8_MOUSE Dynein heavy chain 8, axonemal OS=Mus musculus GN=Dnah8 PE=1 SV=2
c44452_g1_i1	5.484	4.701	1.64e-20	1.83e-19	Aqu2.32312_001	Q9QYP2	CELR2_RAT Cadherin EGF LAG seven-pass G-type receptor 2 (Fragment) OS=Rattus norvegicus GN=Celsr2 PE=2 SV=1
c29415_g1_i1	8.237	4.701	1.85e-20	2.06e-19
c39663_g1_i2	2.088	4.701	2.19e-20	2.43e-19	Aqu2.18547_001	Q8BK64	AHSA1_MOUSE Activator of 90 kDa heat shock protein ATPase homolog 1 OS=Mus musculus GN=Ahsa1 PE=2 SV=2
c50918_g6_i1	2.054	4.701	2.53e-20	2.79e-19	Aqu2.32756_001	O18823	AOAH_RABIT Acyloxyacyl hydrolase OS=Oryctolagus cuniculus GN=AOAH PE=2 SV=1
c52347_g1_i3	2.106	4.701	3.69e-20	4.03e-19	Aqu2.12382_001
c53770_g1_i2	4.257	4.701	6.16e-20	6.68e-19
c41622_g1_i1	2.56	4.701	6.74e-20	7.3e-19	Aqu2.23734_001	A7LXS9	BGH2A_BACO1 Beta-galactosidase BoGH2A OS=Bacteroides ovatus (strain ATCC 8483 / DSM 1896 / JCM 5824 / NCTC 11153) GN=BACOVA_02645 PE=1 SV=1
c47083_g1_i3	2.039	4.701	7.79e-20	8.41e-19
c55828_g2_i1	2.805	4.701	9.24e-20	9.92e-19	Aqu2.35907_001	Q99715	COCA1_HUMAN Collagen alpha-1(XII) chain OS=Homo sapiens GN=COL12A1 PE=1 SV=2
c53396_g1_i1	2.232	4.701	1.52e-19	1.62e-18	Aqu2.32363_001	Q5RHP9	ERIC3_HUMAN Glutamate-rich protein 3 OS=Homo sapiens GN=ERICH3 PE=2 SV=1
c27950_g1_i2	2.886	4.701	1.88e-19	2e-18
c56219_g1_i5	3.239	4.701	2.66e-19	2.81e-18	Aqu2.28039_001
c55932_g2_i1	2.239	4.701	2.82e-19	2.97e-18	Aqu2.19926_001
c37325_g1_i1	2.647	4.701	2.97e-19	3.13e-18	Aqu2.30890_001	P91119	PDE5_CAEEL Probable 3',5'-cyclic phosphodiesterase pde-5 OS=Caenorhabditis elegans GN=pde-5 PE=3 SV=3
c46157_g4_i2	8.453	4.701	4.64e-19	4.86e-18	Aqu2.25539_001
c21384_g1_i1	2.063	4.701	7.25e-19	7.51e-18
c45605_g1_i2	2.413	4.701	7.8e-19	8.07e-18
c52471_g1_i3	7.84	4.701	8.77e-19	9.04e-18	Aqu2.22909_001	Q91736	EPB1B_XENLA Ephrin type-B receptor 1-B (Fragment) OS=Xenopus laevis GN=ephb1-b PE=1 SV=1
c39196_g1_i1	2.015	4.701	1.02e-18	1.05e-17	Aqu2.18159_001	Q5R833	ACO13_PONAB Acyl-coenzyme A thioesterase 13 OS=Pongo abelii GN=ACOT13 PE=2 SV=1
c48395_g1_i1	7.433	4.701	1.25e-18	1.27e-17	Aqu2.21645_001	Q539E5	APX1_HYDVD Putative ascorbate peroxidase OS=Hydra viridissima GN=APX1 PE=2 SV=1
c56450_g1_i1	2.296	4.701	2.76e-18	2.78e-17	Aqu2.02365_001
c19706_g1_i1	2.25	4.701	2.81e-18	2.83e-17
c48487_g4_i1	2.08	4.701	4.37e-18	4.35e-17
c54191_g2_i8	5.196	4.701	4.69e-18	4.66e-17	PAC:15705463
c50370_g1_i1	2.152	4.701	5.52e-18	5.46e-17	Aqu2.29638_001	P22292	M2OM_BOVIN Mitochondrial 2-oxoglutarate/malate carrier protein OS=Bos taurus GN=SLC25A11 PE=1 SV=3
c42339_g1_i1	2.71	4.701	2.37e-17	2.28e-16
c48732_g1_i1	2.75	4.701	2.95e-17	2.83e-16	Aqu2.26918_001	Q9N0V7	CBS_RABIT Cystathionine beta-synthase OS=Oryctolagus cuniculus GN=CBS PE=2 SV=3
c40464_g1_i1	2.443	4.701	4.7e-17	4.45e-16
c52403_g1_i1	2.105	4.701	5.37e-17	5.07e-16
c45943_g1_i1	2.243	4.701	7.83e-17	7.31e-16	Aqu2.22185_001	F7J220	SRCR1_PATPE Scavenger receptor cysteine-rich domain superfamily protein OS=Patiria pectinifera GN=SRCR1 PE=1 SV=1
c48477_g1_i2	2.019	4.701	1.39e-16	1.27e-15	Aqu2.24651_001
c33723_g1_i1	4.42	4.701	1.85e-16	1.69e-15
c54285_g2_i1	2.059	4.701	2.38e-16	2.15e-15
c46743_g1_i2	4.062	4.701	3.96e-16	3.53e-15	Aqu2.33007_001
c53879_g2_i4	2.37	4.701	4.09e-16	3.65e-15
c51872_g1_i1	2.209	4.701	4.61e-16	4.09e-15
c53618_g4_i5	7.888	4.701	4.8e-16	4.25e-15	Aqu2.24294_001
c50790_g1_i2	2.371	4.701	6.43e-16	5.64e-15	Aqu2.31883_001	O70372	TERT_MOUSE Telomerase reverse transcriptase OS=Mus musculus GN=Tert PE=1 SV=1
c50628_g3_i2	5.709	4.701	7.21e-16	6.3e-15
c54412_g2_i1	3.155	4.701	8e-16	6.96e-15	Aqu2.20234_001	P10978	POLX_TOBAC Retrovirus-related Pol polyprotein from transposon TNT 1-94 OS=Nicotiana tabacum PE=2 SV=1
c51773_g1_i2	2.065	4.701	1.05e-15	9.05e-15	Aqu2.26881_001	Q5THR3	EFCB6_HUMAN EF-hand calcium-binding domain-containing protein 6 OS=Homo sapiens GN=EFCAB6 PE=1 SV=1
c54031_g2_i1	4.268	4.701	1.76e-15	1.5e-14	Aqu2.27423_001	P55063	HS71L_RAT Heat shock 70 kDa protein 1-like OS=Rattus norvegicus GN=Hspa1l PE=2 SV=2
c29082_g1_i1	7.268	4.701	2.17e-15	1.83e-14	Aqu2.38925_001	P39057	DYHC_HELCR Dynein beta chain, ciliary OS=Heliocidaris crassispina PE=1 SV=1
c49379_g1_i1	2.07	4.701	2.37e-15	2e-14	Aqu2.39670_001	Q6NRC9	LRCC1_XENLA Leucine-rich repeat and coiled-coil domain-containing protein 1 OS=Xenopus laevis GN=lrrcc1 PE=2 SV=1
c66643_g1_i1	7.79	4.701	2.49e-15	2.1e-14
c46218_g1_i3	2.062	4.701	4.23e-15	3.51e-14	Aqu2.17538_001
c56498_g1_i1	5.698	4.701	4.69e-15	3.89e-14
c49956_g1_i1	5.577	4.701	8.02e-15	6.57e-14	Aqu2.23673_001
c41000_g1_i1	2.21	4.701	8.31e-15	6.78e-14	Aqu2.13019_001	Q61699	HS105_MOUSE Heat shock protein 105 kDa OS=Mus musculus GN=Hsph1 PE=1 SV=2
c22253_g1_i1	9.717	4.701	1.29e-14	1.05e-13	Aqu2.22939_001
c53663_g1_i3	2.858	4.701	2.31e-14	1.85e-13	Aqu2.15356_001	Q14997	PSME4_HUMAN Proteasome activator complex subunit 4 OS=Homo sapiens GN=PSME4 PE=1 SV=2
c667_g1_i1	3.964	4.701	2.41e-14	1.92e-13
c35539_g1_i2	7.681	4.701	2.83e-14	2.25e-13	Aqu2.08171_001	Q14790	CASP8_HUMAN Caspase-8 OS=Homo sapiens GN=CASP8 PE=1 SV=1
c42604_g1_i1	5.997	4.701	7.31e-14	5.62e-13	Aqu2.38925_001	P23098	DYHC_TRIGR Dynein beta chain, ciliary OS=Tripneustes gratilla PE=1 SV=1
c39206_g1_i1	2.133	4.701	7.8e-14	5.99e-13	Aqu2.33262_001	O57521	HS90B_DANRE Heat shock protein HSP 90-beta OS=Danio rerio GN=hsp90ab1 PE=1 SV=2
c21131_g1_i1	2.838	4.701	7.87e-14	6.03e-13	Aqu2.19532_001	Q91559	5HT7R_XENLA 5-hydroxytryptamine receptor 7 OS=Xenopus laevis GN=htr7 PE=2 SV=1
c46811_g1_i1	2.034	4.701	9.26e-14	7.07e-13	Aqu2.19292_001
c49093_g2_i6	5.341	4.701	1.41e-13	1.06e-12
c46190_g2_i1	2.328	4.701	1.76e-13	1.32e-12
c45708_g1_i2	7.599	4.701	1.97e-13	1.48e-12	Aqu2.39715_001
c52366_g1_i2	5.636	4.701	2.42e-13	1.8e-12
c53036_g2_i10	4.021	4.701	1.36e-12	9.62e-12
c41916_g1_i2	7.445	4.701	1.51e-12	1.07e-11	Aqu2.10243_001
c53449_g1_i1	2.574	4.701	2.87e-12	1.99e-11
c47932_g1_i2	2.496	4.701	3.15e-12	2.17e-11
c30130_g1_i1	2.632	4.701	4.36e-12	2.97e-11	Q70LM6	Q70LM6	LGRB_BREPA Linear gramicidin synthase subunit B OS=Brevibacillus parabrevis GN=lgrB PE=1 SV=1
c31565_g1_i1	2.205	4.701	4.53e-12	3.08e-11	P32024	P32024	JI23_HORVU 23 kDa jasmonate-induced protein OS=Hordeum vulgare PE=2 SV=1
c54468_g3_i10	2.851	4.701	4.91e-12	3.33e-11	Aqu2.15356_001	Q14997	PSME4_HUMAN Proteasome activator complex subunit 4 OS=Homo sapiens GN=PSME4 PE=1 SV=2
c42412_g1_i2	5.543	4.701	6.9e-12	4.62e-11	Aqu2.16938_001
c1384_g1_i1	3.643	4.701	1.82e-11	1.18e-10
c55989_g1_i5	2.138	4.701	2.74e-11	1.76e-10	Aqu2.36866_001	Q80UG8	TTLL4_MOUSE Tubulin polyglutamylase TTLL4 OS=Mus musculus GN=Ttll4 PE=2 SV=3
c55105_g1_i1	2.915	4.701	3.69e-11	2.35e-10	Aqu2.12828_001	P0CT40	TF29_SCHPO Transposon Tf2-9 polyprotein OS=Schizosaccharomyces pombe (strain 972 / ATCC 24843) GN=Tf2-9 PE=3 SV=1
c39480_g1_i2	7.239	4.701	7.29e-11	4.57e-10	Aqu2.10243_001
c47176_g2_i3	2.109	4.701	1.66e-10	1.01e-09	Aqu2.11085_001	Q8K0U4	HS12A_MOUSE Heat shock 70 kDa protein 12A OS=Mus musculus GN=Hspa12a PE=1 SV=1
c36785_g1_i1	2.086	4.701	3.41e-10	2.02e-09
c55459_g2_i1	2.679	4.701	5.77e-10	3.36e-09
c42558_g1_i1	7.004	4.701	1.47e-09	8.27e-09	Aqu2.22444_001	Q9UPP1	PHF8_HUMAN Histone lysine demethylase PHF8 OS=Homo sapiens GN=PHF8 PE=1 SV=3
c50278_g2_i2	7.602	4.701	1.74e-09	9.71e-09	Aqu2.12828_001	Q7LHG5	YI31B_YEAST Transposon Ty3-I Gag-Pol polyprotein OS=Saccharomyces cerevisiae (strain ATCC 204508 / S288c) GN=TY3B-I PE=3 SV=2
c52897_g1_i1	3.155	4.701	2.47e-09	1.36e-08	Aqu2.35180_001	Q9XSL6	ADA28_MACFA Disintegrin and metalloproteinase domain-containing protein 28 OS=Macaca fascicularis GN=ADAM28 PE=2 SV=1
c54868_g1_i2	2.764	4.701	4.42e-09	2.37e-08	Aqu2.12828_001	P0CT39	TF26_SCHPO Transposon Tf2-6 polyprotein OS=Schizosaccharomyces pombe (strain 972 / ATCC 24843) GN=Tf2-6 PE=3 SV=1
c45615_g1_i9	2.262	4.701	4.56e-09	2.44e-08
c45214_g1_i1	2.172	4.701	1.2e-08	6.15e-08	Aqu2.33301_001
c37444_g1_i2	4.599	4.701	8.5e-08	3.99e-07	Aqu2.09295_001
c53443_g1_i6	2.329	4.701	9.22e-08	4.31e-07	Aqu2.31177_001
c50576_g1_i1	4.67	4.701	1.86e-07	8.37e-07	Aqu2.14019_001
c51030_g3_i1	2.748	4.701	2.58e-07	1.15e-06	Aqu2.31032_001	Q9BLJ6	BAGS_BOMMO BAG domain-containing protein Samui OS=Bombyx mori GN=Samui PE=2 SV=1
c34702_g1_i2	4.581	4.701	4.64e-07	2.01e-06	Aqu2.34145_001
c54825_g1_i10	2.186	4.701	7.35e-07	3.11e-06	Aqu2.37576_001	Q8VIJ8	NPRL3_MOUSE Nitrogen permease regulator 3-like protein OS=Mus musculus GN=Nprl3 PE=2 SV=1
c37382_g1_i1	2.208	4.701	1.15e-06	4.76e-06	Aqu2.36649_001
c50454_g3_i4	4.236	4.701	2.51e-06	9.96e-06
c11672_g1_i1	2.066	4.701	2.72e-06	1.08e-05	Aqu2.25507_001	P25685	DNJB1_HUMAN DnaJ homolog subfamily B member 1 OS=Homo sapiens GN=DNAJB1 PE=1 SV=4
c42336_g1_i2	6.215	4.701	1.09e-05	3.97e-05
c54777_g1_i11	2.118	4.701	1.42e-05	5.09e-05	Aqu2.37576_001	Q8VIJ8	NPRL3_MOUSE Nitrogen permease regulator 3-like protein OS=Mus musculus GN=Nprl3 PE=2 SV=1
c50278_g1_i1	3.129	4.701	7.88e-05	0.00025	Aqu2.12828_001	Q7LHG5	YI31B_YEAST Transposon Ty3-I Gag-Pol polyprotein OS=Saccharomyces cerevisiae (strain ATCC 204508 / S288c) GN=TY3B-I PE=3 SV=2
c37277_g1_i1	3.841	4.701	0.000111	0.000346	Aqu2.15823_001
c49007_g3_i5	-8.346	4.701	4.22e-266	1.56e-262	Aqu2.24295_001
c53026_g2_i1	-7.518	4.701	1.06e-263	2.96e-260	Aqu2.29384_001
c33117_g1_i1	-11.659	4.701	1.1e-254	2.04e-251	Aqu2.18441_001	Q5RBP9	MPEG1_PONAB Macrophage-expressed gene 1 protein OS=Pongo abelii GN=MPEG1 PE=2 SV=1
c62874_g1_i1	-8.704	4.701	3.22e-245	5.12e-242
c55140_g1_i2	-7.992	4.701	1.55e-231	1.91e-228	Aqu2.28047_001
c42306_g1_i1	-7.587	4.701	2.59e-223	2.21e-220
c46727_g1_i3	-6.94	4.701	2.74e-222	2.18e-219	Aqu2.28053_001	Q96RW7	HMCN1_HUMAN Hemicentin-1 OS=Homo sapiens GN=HMCN1 PE=1 SV=2
c46932_g1_i1	-9.689	4.701	2.53e-218	1.87e-215	Aqu2.32424_001	Q9LMX4	PPA1_ARATH Probable inactive purple acid phosphatase 1 OS=Arabidopsis thaliana GN=PAP1 PE=2 SV=1
c40569_g2_i2	-9.287	4.701	8.37e-215	5.47e-212
c47142_g1_i3	-6.663	4.701	2.15e-212	1.33e-209	Aqu2.28053_001	Q96RW7	HMCN1_HUMAN Hemicentin-1 OS=Homo sapiens GN=HMCN1 PE=1 SV=2
c49961_g6_i1	-13.502	4.701	2.58e-197	1.44e-194	Aqu2.11191_001
c43665_g1_i1	-7.508	4.701	1.85e-195	9.34e-193
c40874_g1_i1	-7.217	4.701	1.08e-192	5.22e-190
c54751_g2_i19	-8.632	4.701	1.1e-187	4.9e-185	Aqu2.33551_001	O59711	LYS9_SCHPO Saccharopine dehydrogenase [NADP(+), L-glutamate-forming] OS=Schizosaccharomyces pombe (strain 972 / ATCC 24843) GN=lys9 PE=3 SV=1
c48063_g2_i1	-8.599	4.701	1.19e-172	4.9e-170	Aqu2.07497_001
c53016_g3_i1	-10.336	4.701	8.76e-168	3.14e-165
c54544_g3_i5	-5.059	4.701	1.06e-162	3.58e-160
c51586_g1_i1	-4.742	4.701	2.06e-153	6.03e-151	Aqu2.30280_001	P42694	HELZ_HUMAN Probable helicase with zinc finger domain OS=Homo sapiens GN=HELZ PE=1 SV=2
c40565_g1_i4	-9.077	4.701	3.32e-150	9.01e-148
c34467_g1_i1	-8.438	4.701	4.1e-150	1.08e-147
c50367_g1_i1	-8.73	4.701	8.4e-147	2.07e-144	Aqu2.05274_001	P11369	LORF2_MOUSE LINE-1 retrotransposable element ORF2 protein OS=Mus musculus GN=Pol PE=1 SV=2
c56462_g2_i2	-7.214	4.701	1.28e-133	2.85e-131	Aqu2.28038_001
c48072_g6_i2	-8.495	4.701	1.08e-132	2.35e-130	Aqu2.19760_001
c19586_g1_i1	-4.345	4.701	1.7e-131	3.56e-129
c49995_g5_i1	-7.456	4.701	4.62e-130	9.51e-128	Aqu2.06785_001
c55169_g2_i1	-4.017	4.701	1.13e-129	2.29e-127	Aqu2.30032_001
c50628_g5_i1	-11.761	4.701	2.75e-128	5.45e-126
c56481_g1_i7	-4.497	4.701	1.21e-127	2.36e-125	Aqu2.19062_001
c36153_g1_i3	-8.844	4.701	3.88e-125	7.19e-123
c48884_g1_i1	-4.357	4.701	2.95e-124	5.37e-122	Q80SU7	Q80SU7	GVIN1_MOUSE Interferon-induced very large GTPase 1 OS=Mus musculus GN=Gvin1 PE=1 SV=1
c6638_g1_i1	-8.406	4.701	2.75e-121	4.77e-119
c56469_g1_i1	-4.407	4.701	4.83e-121	8.26e-119	Aqu2.19062_001
c54085_g2_i1	-4.171	4.701	6.7e-121	1.13e-118	Aqu2.33551_001	A8E657	AASS_BOVIN Alpha-aminoadipic semialdehyde synthase, mitochondrial OS=Bos taurus GN=AASS PE=2 SV=1
c54303_g1_i4	-7.4	4.701	1.6e-120	2.66e-118
c45950_g1_i3	-7.217	4.701	9.19e-120	1.48e-117
c36231_g1_i1	-9.423	4.701	4.97e-119	7.9e-117	Aqu2.28046_001
c49550_g1_i1	-4.317	4.701	5.13e-119	8.02e-117	Aqu2.24335_001	Q460N5	PAR14_HUMAN Poly [ADP-ribose] polymerase 14 OS=Homo sapiens GN=PARP14 PE=1 SV=3
c54450_g2_i2	-5.665	4.701	4.47e-117	6.72e-115	Aqu2.24294_001
c54693_g6_i1	-12.607	4.701	1.07e-116	1.59e-114	Aqu2.12184_001
c48236_g1_i1	-7.88	4.701	5.18e-115	7.38e-113	Aqu2.17664_001
c44649_g1_i1	-7.167	4.701	6.54e-115	9.2e-113
c17909_g1_i1	-8.066	4.701	9e-115	1.25e-112
c49007_g4_i1	-7.139	4.701	8.25e-113	1.11e-110	Aqu2.24294_001
c55059_g2_i3	-7.393	4.701	1.83e-112	2.42e-110	Aqu2.29332_001
c52135_g1_i2	-5.924	4.701	2.56e-111	3.3e-109	Aqu2.05557_001
c45689_g1_i4	-7.643	4.701	1.45e-109	1.81e-107
c62562_g1_i1	-6.601	4.701	4.72e-109	5.77e-107	Aqu2.34844_001	Q38906	TOC34_ARATH Translocase of chloroplast 34, chloroplastic OS=Arabidopsis thaliana GN=TOC34 PE=1 SV=2
c49194_g7_i1	-9.061	4.701	1.64e-108	1.96e-106
c41860_g1_i6	-4.44	4.701	2.21e-108	2.61e-106	Aqu2.11916_001	Q96DM1	PGBD4_HUMAN PiggyBac transposable element-derived protein 4 OS=Homo sapiens GN=PGBD4 PE=2 SV=3
c42530_g1_i10	-4.398	4.701	5.08e-108	5.88e-106	Aqu2.11916_001	Q8N328	PGBD3_HUMAN PiggyBac transposable element-derived protein 3 OS=Homo sapiens GN=PGBD3 PE=2 SV=3
c43759_g1_i3	-11.307	4.701	7.56e-107	8.57e-105	Aqu2.10027_001
c45852_g2_i3	-5.724	4.701	9.76e-106	1.07e-103	Aqu2.11108_001
c22972_g1_i1	-11.339	4.701	2.47e-103	2.61e-101
c47358_g3_i1	-6.359	4.701	5.64e-103	5.91e-101
c56481_g2_i1	-11.115	4.701	2.98e-102	2.99e-100
c54423_g3_i1	-7.212	4.701	2.34e-101	2.3e-99
c46063_g1_i1	-4.376	4.701	2.77e-101	2.7e-99
c34168_g1_i1	-9.313	4.701	1.02e-100	9.81e-99	Aqu2.31655_001
c48675_g4_i2	-7.04	4.701	1.05e-100	1e-98
c44756_g1_i2	-4.295	4.701	2.42e-100	2.28e-98
c50222_g1_i10	-8.346	4.701	1.59e-99	1.48e-97	Aqu2.28067_001
c49878_g2_i1	-7.398	4.701	1.41e-98	1.3e-96	Aqu2.08717_001
c53336_g1_i4	-3.884	4.701	1.66e-98	1.51e-96	Aqu2.20868_001
c49007_g6_i1	-9.046	4.701	9.53e-97	8.28e-95	Aqu2.24294_001
c51419_g2_i1	-7.964	4.701	9.92e-97	8.54e-95
c56396_g2_i1	-5.425	4.701	2.13e-96	1.82e-94	Aqu2.36744_001
c54832_g2_i1	-11.412	4.701	3.72e-96	3.13e-94
c17213_g1_i1	-8.038	4.701	9.21e-96	7.64e-94
c40257_g1_i1	-6.232	4.701	2.57e-95	2.12e-93	Aqu2.21367_001	Q38906	TOC34_ARATH Translocase of chloroplast 34, chloroplastic OS=Arabidopsis thaliana GN=TOC34 PE=1 SV=2
c55864_g3_i1	-6.096	4.701	4.89e-94	3.96e-92	Q7TSV3	Q7TSV3	ZMY19_RAT Zinc finger MYND domain-containing protein 19 OS=Rattus norvegicus GN=Zmynd19 PE=2 SV=1
c50467_g2_i3	-4.163	4.701	6.41e-94	5.16e-92	Aqu2.13307_001	Q9NG98	TOP3A_DROME DNA topoisomerase 3-alpha OS=Drosophila melanogaster GN=Top3alpha PE=2 SV=2
c47156_g1_i2	-8.085	4.701	1.14e-93	8.98e-92
c54002_g2_i3	-3.707	4.701	5.36e-93	4.2e-91
c28169_g1_i2	-7.998	4.701	6.57e-93	5.11e-91	Aqu2.33305_001
c41857_g1_i1	-3.393	4.701	9.79e-93	7.56e-91
c56498_g2_i1	-11.145	4.701	1.04e-92	7.99e-91
c56028_g1_i1	-2.787	4.701	3.49e-92	2.64e-90	Aqu2.33772_001
c62964_g1_i1	-11.162	4.701	1.09e-91	8.02e-90
c50953_g1_i4	-6.938	4.701	2.13e-91	1.56e-89
c36527_g1_i1	-8.437	4.701	1.03e-90	7.41e-89	Aqu2.31655_001
c36203_g2_i3	-7.759	4.701	1.21e-90	8.69e-89
c56517_g1_i4	-3.517	4.701	1.85e-90	1.3e-88	Aqu2.36500_001	Q2VLG6	C163A_CANFA Scavenger receptor cysteine-rich type 1 protein M130 OS=Canis familiaris GN=CD163 PE=2 SV=1
c47696_g1_i1	-8.576	4.701	2.97e-90	2.07e-88	Aqu2.17146_001	P55212	CASP6_HUMAN Caspase-6 OS=Homo sapiens GN=CASP6 PE=1 SV=2
c34556_g1_i1	-11.675	4.701	6.46e-90	4.48e-88
c47944_g1_i8	-6.768	4.701	8.52e-90	5.88e-88
c51191_g5_i2	-8.054	4.701	1.03e-89	7.04e-88
c27444_g1_i2	-7.82	4.701	2.04e-88	1.36e-86
c56002_g1_i6	-3.67	4.701	5.17e-88	3.42e-86	Aqu2.22089_001
c36932_g1_i4	-8.961	4.701	1.61e-87	1.06e-85
c48472_g1_i1	-5.463	4.701	1.17e-85	7.5e-84
c46683_g1_i2	-3.2	4.701	9.94e-85	6.28e-83	Aqu2.29929_001	P11018	ISP1_BACSU Major intracellular serine protease OS=Bacillus subtilis (strain 168) GN=isp PE=1 SV=2
c53463_g1_i1	-5.007	4.701	1.69e-84	1.05e-82	Aqu2.11142_001	Q99315	YG31B_YEAST Transposon Ty3-G Gag-Pol polyprotein OS=Saccharomyces cerevisiae (strain ATCC 204508 / S288c) GN=TY3B-G PE=1 SV=3
c52559_g3_i5	-5.92	4.701	2.8e-84	1.73e-82
c27418_g1_i1	-8.311	4.701	3.75e-84	2.3e-82	Aqu2.26071_001
c42418_g1_i1	-7.794	4.701	2.36e-83	1.43e-81	Q96KN1	Q96KN1	FA84B_HUMAN Protein FAM84B OS=Homo sapiens GN=FAM84B PE=1 SV=1
c56251_g1_i6	-4.655	4.701	5.96e-83	3.6e-81	Aqu2.20125_001	A2AJ76	HMCN2_MOUSE Hemicentin-2 OS=Mus musculus GN=Hmcn2 PE=2 SV=1
c19158_g1_i1	-6.429	4.701	8.89e-83	5.31e-81	Aqu2.24387_001
c50205_g1_i3	-5.004	4.701	7.27e-82	4.3e-80	Aqu2.32154_001
c65832_g1_i1	-11.008	4.701	4.94e-81	2.89e-79
c46588_g1_i1	-3.164	4.701	5.58e-81	3.25e-79	Aqu2.22619_001	Q8N0N3	BGBP_PENMO Beta-1,3-glucan-binding protein OS=Penaeus monodon PE=2 SV=1
c55492_g1_i3	-8.578	4.701	1.01e-80	5.86e-79
c31296_g1_i2	-10.894	4.701	2.89e-79	1.64e-77	Aqu2.07391_001
c27851_g1_i1	-10.963	4.701	3.62e-79	2.04e-77
c51897_g1_i2	-3.389	4.701	1.15e-78	6.41e-77	PAC:15710300
c33734_g1_i2	-4.895	4.701	1.41e-78	7.86e-77
c54124_g1_i2	-3.847	4.701	2.69e-78	1.49e-76
c51534_g1_i5	-4.004	4.701	8.1e-78	4.44e-76	Aqu2.02621_001
c53109_g3_i4	-10.984	4.701	5.39e-77	2.92e-75	Aqu2.13051_001
c56039_g3_i1	-8.587	4.701	5.33e-76	2.86e-74
c48879_g1_i2	-10.582	4.701	3.26e-75	1.71e-73
c49660_g2_i9	-7.502	4.701	3.76e-75	1.97e-73	Aqu2.39280_001
c20359_g1_i1	-3.083	4.701	1.14e-74	5.92e-73
c51368_g5_i3	-4.808	4.701	1.24e-74	6.41e-73	Aqu2.21287_001
c51233_g4_i1	-10.828	4.701	3.38e-74	1.73e-72
c44668_g1_i1	-3.381	4.701	3.05e-73	1.52e-71
c41986_g1_i2	-3.089	4.701	5.67e-73	2.81e-71	Aqu2.17756_001
c40329_g1_i1	-3.652	4.701	6.52e-73	3.22e-71	Aqu2.39715_001
c48105_g5_i3	-10.764	4.701	1.72e-72	8.4e-71
c54487_g3_i5	-4.04	4.701	3.62e-72	1.76e-70	Aqu2.37706_001	Q5T2E6	CJ076_HUMAN UPF0668 protein C10orf76 OS=Homo sapiens GN=C10orf76 PE=2 SV=1
c42798_g1_i2	-7.625	4.701	3.86e-72	1.87e-70
c40699_g1_i1	-7.902	4.701	2.57e-71	1.23e-69	Aqu2.39424_001	Q54R58	YTYK2_DICDI Probable tyrosine-protein kinase DDB_G0283397 OS=Dictyostelium discoideum GN=DDB_G0283397 PE=3 SV=1
c48315_g2_i1	-10.403	4.701	7.34e-71	3.5e-69
c46297_g1_i1	-4.142	4.701	7.6e-71	3.61e-69	Aqu2.32371_001	P14133	ASO_CUCSA L-ascorbate oxidase OS=Cucumis sativus PE=1 SV=1
c45852_g1_i1	-4.658	4.701	3.89e-70	1.83e-68	Aqu2.31827_001
c41029_g1_i1	-2.663	4.701	5.23e-70	2.44e-68
c40060_g1_i2	-7.146	4.701	4.53e-69	2.09e-67
c31332_g1_i2	-10.562	4.701	9.27e-69	4.24e-67	Aqu2.10392_001
c52247_g1_i1	-8.54	4.701	1.1e-68	5.02e-67	Aqu2.29326_001	Q14790	CASP8_HUMAN Caspase-8 OS=Homo sapiens GN=CASP8 PE=1 SV=1
c47626_g1_i2	-3.927	4.701	1.9e-68	8.58e-67
c42286_g1_i4	-4.244	4.701	1.91e-68	8.61e-67
c55913_g1_i2	-3.389	4.701	5.3e-68	2.38e-66	Aqu2.22089_001
c26549_g1_i1	-8.302	4.701	7.12e-68	3.18e-66	PAC:15707812
c55539_g2_i3	-3.438	4.701	7.68e-67	3.32e-65	Aqu2.17142_001	O75762	TRPA1_HUMAN Transient receptor potential cation channel subfamily A member 1 OS=Homo sapiens GN=TRPA1 PE=1 SV=3
c43530_g1_i1	-6.199	4.701	2.52e-66	1.09e-64	Aqu2.24308_001
c41389_g1_i1	-7.484	4.701	3.93e-66	1.67e-64
c48254_g2_i1	-5.765	4.701	4.31e-66	1.82e-64	Aqu2.33627_001
c54816_g3_i1	-4.076	4.701	1.04e-65	4.37e-64	Aqu2.37706_001	Q5T2E6	CJ076_HUMAN UPF0668 protein C10orf76 OS=Homo sapiens GN=C10orf76 PE=2 SV=1
c53470_g1_i1	-7.029	4.701	2.03e-65	8.53e-64	Aqu2.31524_001
c43617_g1_i4	-8.302	4.701	4.82e-65	2.01e-63
c39438_g1_i1	-2.901	4.701	1.33e-64	5.47e-63
c49961_g2_i1	-10.568	4.701	1.88e-64	7.73e-63
c53939_g1_i1	-2.824	4.701	7.27e-64	2.97e-62	Aqu2.23958_001	E9Q555	RN213_MOUSE E3 ubiquitin-protein ligase RNF213 OS=Mus musculus GN=Rnf213 PE=2 SV=1
c49037_g1_i1	-6.8	4.701	8.24e-64	3.35e-62	Aqu2.03065_001
c54285_g1_i1	-2.963	4.701	3.2e-63	1.3e-61
c51191_g1_i8	-5.248	4.701	9.03e-63	3.64e-61
c44161_g1_i5	-5.007	4.701	8.09e-62	3.18e-60
c56050_g1_i2	-2.624	4.701	1.04e-61	4.07e-60	Aqu2.06576_001	Q5ZJL9	SAMH1_CHICK Deoxynucleoside triphosphate triphosphohydrolase SAMHD1 OS=Gallus gallus GN=SAMHD1 PE=2 SV=1
c48555_g4_i1	-5.075	4.701	1.6e-61	6.22e-60	Aqu2.14427_001	Q5F4A1	G2E3_CHICK G2/M phase-specific E3 ubiquitin-protein ligase OS=Gallus gallus GN=G2E3 PE=2 SV=1
c68589_g1_i1	-8.16	4.701	1.64e-61	6.38e-60
c37459_g1_i2	-5.631	4.701	4.96e-61	1.91e-59
c35883_g1_i1	-2.766	4.701	1.12e-60	4.28e-59
c55803_g1_i2	-2.651	4.701	3.47e-60	1.31e-58	Aqu2.06576_001	Q5ZJL9	SAMH1_CHICK Deoxynucleoside triphosphate triphosphohydrolase SAMHD1 OS=Gallus gallus GN=SAMHD1 PE=2 SV=1
c51579_g1_i1	-2.575	4.701	1.62e-59	5.91e-58	Aqu2.20868_001
c54780_g1_i1	-7.979	4.701	1.35e-58	4.87e-57
c55240_g2_i1	-10.356	4.701	1.4e-58	5.02e-57
c45229_g1_i1	-7.6	4.701	1.94e-58	6.95e-57	Aqu2.30134_001
c56220_g3_i3	-2.716	4.701	2.14e-58	7.66e-57	Aqu2.34123_001
c52868_g2_i7	-4.139	4.701	3.38e-58	1.2e-56
c29420_g1_i1	-8.441	4.701	3.85e-58	1.36e-56
c53570_g3_i2	-7.822	4.701	9.17e-58	3.2e-56	Aqu2.33305_001
c55478_g1_i2	-4.117	4.701	1.78e-57	6.18e-56	Aqu2.14646_001	P09523	POL_FMVD Enzymatic polyprotein OS=Figwort mosaic virus (strain DxS) GN=ORF V PE=3 SV=1
c15286_g1_i1	-4.639	4.701	2.17e-57	7.5e-56	Aqu2.07305_001
c55809_g1_i20	-2.618	4.701	2.78e-57	9.61e-56	Aqu2.10392_001
c54801_g1_i1	-7.833	4.701	2.99e-57	1.03e-55
c48128_g1_i3	-8.064	4.701	3.12e-57	1.07e-55	Aqu2.32042_001
c55066_g6_i1	-5.374	4.701	3.5e-57	1.2e-55
c45782_g4_i1	-10.258	4.701	1.06e-56	3.57e-55
c42930_g1_i2	-10.303	4.701	5.04e-56	1.69e-54	Aqu2.17837_001	Q80WQ9	ZBED4_MOUSE Zinc finger BED domain-containing protein 4 OS=Mus musculus GN=Zbed4 PE=2 SV=1
c38068_g1_i1	-4.09	4.701	5.68e-56	1.9e-54	Aqu2.26754_001
c53016_g10_i2	-8.053	4.701	6.66e-56	2.22e-54	Aqu2.24295_001
c53322_g2_i1	-2.293	4.701	7.86e-56	2.62e-54	Aqu2.39272_001	Q8N2E2	VWDE_HUMAN von Willebrand factor D and EGF domain-containing protein OS=Homo sapiens GN=VWDE PE=2 SV=4
c50166_g2_i6	-2.608	4.701	9.3e-56	3.07e-54	Aqu2.37180_001
c53109_g5_i1	-6.436	4.701	9.53e-56	3.14e-54
c40019_g1_i1	-10.207	4.701	1.11e-55	3.65e-54
c55408_g3_i2	-10.171	4.701	2.36e-55	7.74e-54
c54367_g1_i2	-3.682	4.701	3.54e-55	1.15e-53	Aqu2.19141_001
c43046_g1_i3	-6.563	4.701	3.56e-55	1.16e-53	Aqu2.13981_001
c40462_g1_i1	-10.347	4.701	4.24e-55	1.37e-53
c48270_g7_i1	-10.179	4.701	5.47e-55	1.76e-53
c30689_g1_i1	-3.483	4.701	1.74e-54	5.55e-53
c55445_g2_i2	-6.67	4.701	2.06e-54	6.56e-53
c43343_g1_i2	-3.481	4.701	2.25e-54	7.13e-53
c55625_g5_i1	-3.595	4.701	2.62e-54	8.27e-53	Aqu2.30219_001	Q4W5G0	TIGD2_HUMAN Tigger transposable element-derived protein 2 OS=Homo sapiens GN=TIGD2 PE=2 SV=1
c45300_g1_i3	-7.025	4.701	1e-53	3.13e-52
c38061_g1_i2	-10.143	4.701	2.18e-53	6.75e-52	Aqu2.33305_001
c13664_g1_i1	-10.181	4.701	2.87e-53	8.83e-52
c52868_g1_i1	-6.982	4.701	3.75e-53	1.15e-51
c50441_g2_i1	-6.321	4.701	4.27e-53	1.3e-51
c50446_g1_i4	-6.254	4.701	5.43e-53	1.64e-51
c28593_g1_i3	-5.663	4.701	6.88e-53	2.08e-51	Aqu2.11783_001	Q9LIQ6	ING1_ARATH PHD finger protein ING1 OS=Arabidopsis thaliana GN=ING1 PE=1 SV=1
c47381_g3_i1	-3.544	4.701	7.23e-53	2.18e-51
c55813_g1_i11	-3.924	4.701	1.53e-52	4.6e-51	Aqu2.14646_001	P09523	POL_FMVD Enzymatic polyprotein OS=Figwort mosaic virus (strain DxS) GN=ORF V PE=3 SV=1
c44860_g2_i1	-8.036	4.701	1.98e-52	5.93e-51	Aqu2.39056_001	P17126	ACT_HYDVU Actin, non-muscle 6.2 OS=Hydra vulgaris PE=3 SV=1
c33188_g1_i1	-5.498	4.701	2.23e-52	6.62e-51	Aqu2.00134_001	A2AV25	FBCD1_MOUSE Fibrinogen C domain-containing protein 1 OS=Mus musculus GN=Fibcd1 PE=2 SV=1
c55867_g1_i1	-3.018	4.701	4.62e-52	1.36e-50	Aqu2.23707_001
c50989_g1_i3	-5.925	4.701	6.59e-52	1.93e-50
c53994_g4_i1	-10.153	4.701	9.92e-52	2.88e-50	Aqu2.17240_001
c39182_g1_i2	-10.035	4.701	1.02e-51	2.96e-50
c46454_g1_i1	-4.037	4.701	2.04e-51	5.85e-50	Aqu2.19783_001	B7U179	ABAP1_ARATH ARMADILLO BTB ARABIDOPSIS PROTEIN 1 OS=Arabidopsis thaliana GN=ABAP1 PE=1 SV=1
c53974_g3_i2	-3.117	4.701	2.27e-51	6.47e-50	Q01528	Q01528	HAAF_LIMPO Hemagglutinin/amebocyte aggregation factor OS=Limulus polyphemus PE=1 SV=1
c48319_g1_i2	-3.492	4.701	2.33e-51	6.63e-50
c55466_g2_i1	-3.621	4.701	2.79e-51	7.91e-50	Aqu2.36500_001	Q9UGM3	DMBT1_HUMAN Deleted in malignant brain tumors 1 protein OS=Homo sapiens GN=DMBT1 PE=1 SV=2
c17670_g1_i3	-10.193	4.701	4.97e-51	1.4e-49	Aqu2.10392_001
c59792_g1_i1	-9.921	4.701	5.05e-51	1.42e-49	Aqu2.08959_001
c40081_g1_i2	-4.925	4.701	1.85e-50	5.14e-49	Aqu2.33733_001
c54621_g1_i3	-3.53	4.701	1.87e-50	5.2e-49
c54544_g1_i1	-2.436	4.701	2.38e-50	6.57e-49
c48744_g2_i1	-6.731	4.701	5.03e-50	1.38e-48
c43023_g1_i1	-2.204	4.701	5.29e-50	1.45e-48	Aqu2.19285_001	Q503E1	INT11_DANRE Integrator complex subunit 11 OS=Danio rerio GN=cpsf3l PE=2 SV=1
c27521_g1_i1	-5.07	4.701	6.99e-50	1.89e-48
c42706_g1_i2	-4.544	4.701	7.16e-50	1.93e-48	Aqu2.05919_001
c45793_g4_i1	-7.543	4.701	1e-49	2.7e-48	Aqu2.19060_001
c17594_g1_i1	-2.306	4.701	1.1e-49	2.96e-48	Aqu2.35682_001	Q86KC1	LYSG2_DICDI Probable GH family 25 lysozyme 2 OS=Dictyostelium discoideum GN=DDB_G0274181 PE=3 SV=1
c55176_g3_i2	-3.01	4.701	1.22e-49	3.28e-48	Aqu2.37471_001
c49037_g2_i1	-5.839	4.701	1.59e-49	4.25e-48	Aqu2.03065_001
c27548_g1_i2	-4.787	4.701	8.87e-49	2.33e-47
c40027_g1_i1	-4.861	4.701	1.02e-48	2.67e-47	Aqu2.08769_001
c48835_g2_i1	-3	4.701	1.06e-48	2.77e-47	Aqu2.23705_001
c34832_g1_i2	-9.891	4.701	1.37e-48	3.58e-47	Aqu2.14019_001
c44085_g1_i1	-5.39	4.701	1.46e-48	3.81e-47	Aqu2.31528_001
c32852_g1_i1	-9.816	4.701	1.7e-48	4.42e-47
c53146_g1_i1	-2.541	4.701	1.94e-48	5.02e-47
c46852_g2_i2	-4.097	4.701	3.01e-48	7.73e-47	Aqu2.09104_001	Q9XZC0	LCTA_LATTR Alpha-latrocrustotoxin-Lt1a (Fragment) OS=Latrodectus tredecimguttatus PE=2 SV=2
c33716_g1_i1	-9.988	4.701	2.07e-47	5.26e-46
c44781_g2_i1	-6.102	4.701	2.11e-47	5.35e-46
c54193_g3_i1	-9.862	4.701	2.54e-47	6.41e-46	Aqu2.29384_001
c49033_g1_i1	-4.394	4.701	3.07e-47	7.73e-46	Aqu2.33665_001	Q54RJ6	Y5363_DICDI Fido domain-containing protein DDB_G0283145 OS=Dictyostelium discoideum GN=DDB_G0283145 PE=3 SV=2
c40779_g1_i1	-9.943	4.701	4.64e-47	1.17e-45	Aqu2.39715_001
c35871_g1_i1	-6.832	4.701	5.73e-47	1.43e-45
c48021_g1_i2	-10.174	4.701	6.8e-47	1.7e-45	Aqu2.33827_001	Q92005	EF1A_DANRE Elongation factor 1-alpha OS=Danio rerio GN=eef1a PE=2 SV=1
c54921_g2_i4	-2.134	4.701	2.7e-46	6.69e-45	Aqu2.36130_001
c37122_g1_i1	-3.11	4.701	6.54e-46	1.61e-44	Aqu2.29676_001	Q08806	AMY2_SCHOC Alpha-amylase 2 OS=Schwanniomyces occidentalis GN=SWA2 PE=3 SV=1
c56469_g2_i2	-7.544	4.701	1.07e-45	2.63e-44
c35980_g1_i2	-6.659	4.701	1.21e-45	2.96e-44	Aqu2.28046_001
c35191_g2_i1	-5.091	4.701	1.31e-45	3.2e-44
c51423_g4_i1	-10.262	4.701	3.61e-45	8.8e-44	Aqu2.33262_001	P02828	HSP83_DROME Heat shock protein 83 OS=Drosophila melanogaster GN=Hsp83 PE=1 SV=1
c38360_g1_i1	-2.879	4.701	4.57e-45	1.11e-43	Aqu2.19826_001	Q01890	YPT1_PHYIN Ras-like GTP-binding protein YPT1 OS=Phytophthora infestans GN=YPT1 PE=3 SV=1
c54763_g1_i2	-4.305	4.701	6.42e-45	1.55e-43	Aqu2.36500_001	Q5G265	NETR_SAGLB Neurotrypsin OS=Saguinus labiatus GN=PRSS12 PE=3 SV=1
c54734_g1_i6	-9.98	4.701	1.04e-44	2.49e-43
c29631_g2_i2	-3.436	4.701	1.13e-44	2.72e-43	Aqu2.31884_001	Q5G266	NETR_TRAPH Neurotrypsin OS=Trachypithecus phayrei GN=PRSS12 PE=3 SV=1
c49427_g5_i1	-2.876	4.701	1.48e-44	3.53e-43
c54693_g2_i1	-10.529	4.701	1.93e-44	4.62e-43	Aqu2.01244_001	Q8BTZ5	ANR46_MOUSE Ankyrin repeat domain-containing protein 46 OS=Mus musculus GN=Ankrd46 PE=2 SV=1
c50696_g3_i1	-9.647	4.701	2.31e-44	5.5e-43	Aqu2.09594_001
c39959_g1_i1	-9.937	4.701	2.79e-44	6.65e-43
c50617_g5_i2	-2.803	4.701	1.1e-43	2.59e-42	Aqu2.11480_001
c55107_g2_i1	-3.298	4.701	1.25e-43	2.95e-42	Aqu2.31884_001	F7J220	SRCR1_PATPE Scavenger receptor cysteine-rich domain superfamily protein OS=Patiria pectinifera GN=SRCR1 PE=1 SV=1
c43579_g1_i1	-3.877	4.701	1.33e-43	3.13e-42	Aqu2.21367_001	Q38906	TOC34_ARATH Translocase of chloroplast 34, chloroplastic OS=Arabidopsis thaliana GN=TOC34 PE=1 SV=2
c39642_g1_i1	-4.021	4.701	1.91e-43	4.47e-42
c45091_g1_i3	-4.006	4.701	2.43e-43	5.7e-42
c53441_g4_i3	-2.464	4.701	2.72e-43	6.35e-42
c52628_g1_i5	-2.627	4.701	3.59e-43	8.35e-42
c47120_g1_i1	-5.999	4.701	4.52e-43	1.05e-41	Aqu2.36744_001
c56248_g2_i6	-3.073	4.701	1.25e-42	2.86e-41	Aqu2.14030_001	Q18297	TRPA1_CAEEL Transient receptor potential cation channel subfamily A member 1 homolog OS=Caenorhabditis elegans GN=trpa-1 PE=2 SV=5
c45046_g3_i2	-2.668	4.701	1.35e-42	3.1e-41	Aqu2.24077_001
c44903_g1_i4	-4.837	4.701	1.97e-42	4.5e-41
c57399_g1_i1	-3.998	4.701	2.23e-42	5.1e-41
c40952_g1_i1	-2.65	4.701	3.04e-42	6.92e-41	Aqu2.27199_001	P58710	GGLO_MOUSE L-gulonolactone oxidase OS=Mus musculus GN=Gulo PE=1 SV=3
c51373_g2_i1	-2.31	4.701	9.32e-42	2.11e-40
c55582_g1_i7	-2.646	4.701	1.47e-41	3.3e-40
c54934_g1_i2	-2.189	4.701	1.58e-41	3.56e-40	Aqu2.30709_001	O75369	FLNB_HUMAN Filamin-B OS=Homo sapiens GN=FLNB PE=1 SV=2
c51678_g1_i1	-5.413	4.701	1.75e-41	3.93e-40	Aqu2.05177_001	O75382	TRIM3_HUMAN Tripartite motif-containing protein 3 OS=Homo sapiens GN=TRIM3 PE=1 SV=2
c12906_g1_i1	-6.726	4.701	2.01e-41	4.51e-40
c55700_g2_i4	-2.113	4.701	2.23e-41	4.99e-40	Aqu2.07155_001	P39428	TRAF1_MOUSE TNF receptor-associated factor 1 OS=Mus musculus GN=Traf1 PE=1 SV=2
c56214_g1_i2	-4.211	4.701	2.29e-41	5.1e-40	Aqu2.36500_001
c51917_g1_i4	-3.102	4.701	2.4e-41	5.34e-40	Aqu2.14788_001	O57429	UBP2_CHICK Ubiquitin carboxyl-terminal hydrolase 2 OS=Gallus gallus GN=USP2 PE=2 SV=1
c51778_g1_i2	-3.875	4.701	2.61e-41	5.8e-40
c55921_g3_i1	-3.72	4.701	3.03e-41	6.72e-40	Aqu2.36745_001
c52744_g2_i1	-5.592	4.701	3.71e-41	8.22e-40
c52364_g2_i1	-2.037	4.701	6.18e-41	1.37e-39
c49645_g1_i1	-3.291	4.701	6.89e-41	1.52e-39	Aqu2.11112_001	Q9P215	POGK_HUMAN Pogo transposable element with KRAB domain OS=Homo sapiens GN=POGK PE=1 SV=2
c56381_g2_i1	-3.207	4.701	1.07e-40	2.36e-39	Aqu2.35906_001	Q58EX2	SDK2_HUMAN Protein sidekick-2 OS=Homo sapiens GN=SDK2 PE=1 SV=3
c33660_g1_i1	-5.243	4.701	1.12e-40	2.45e-39
c56527_g1_i3	-2.124	4.701	1.21e-40	2.64e-39	Aqu2.21609_001
c51419_g3_i1	-7.261	4.701	1.6e-40	3.48e-39
c51541_g1_i7	-2.523	4.701	2.17e-40	4.7e-39
c51955_g1_i1	-2.496	4.701	2.52e-40	5.45e-39	Aqu2.06135_001	Q6ZQW0	I23O2_HUMAN Indoleamine 2,3-dioxygenase 2 OS=Homo sapiens GN=IDO2 PE=1 SV=3
c49261_g2_i2	-3.242	4.701	2.92e-40	6.29e-39	Aqu2.14535_001	Q9W1V6	PPO3_DROME Phenoloxidase 3 OS=Drosophila melanogaster GN=PPO3 PE=1 SV=1
c51867_g1_i1	-2.222	4.701	3.21e-40	6.88e-39	Aqu2.00324_001	P10978	POLX_TOBAC Retrovirus-related Pol polyprotein from transposon TNT 1-94 OS=Nicotiana tabacum PE=2 SV=1
c49168_g2_i2	-2.988	4.701	3.32e-40	7.1e-39	Aqu2.27768_001	O70157	TOP3A_MOUSE DNA topoisomerase 3-alpha OS=Mus musculus GN=Top3a PE=2 SV=1
c27926_g1_i1	-2.642	4.701	7.95e-40	1.69e-38	Aqu2.27772_001
c55080_g2_i1	-2.102	4.701	1.61e-39	3.41e-38	Aqu2.30709_001	O75369	FLNB_HUMAN Filamin-B OS=Homo sapiens GN=FLNB PE=1 SV=2
c53398_g1_i1	-2.423	4.701	1.75e-39	3.69e-38	Aqu2.33621_001	Q6T6S5	VKT2_BITGA Kunitz-type serine protease inhibitor bitisilin-2 OS=Bitis gabonica PE=1 SV=1
c56816_g1_i1	-8.423	4.701	2.01e-39	4.23e-38
c49961_g7_i1	-2.091	4.701	2.17e-39	4.57e-38	Aqu2.11059_001
c16867_g1_i3	-5.461	4.701	2.39e-39	5e-38
c52109_g2_i1	-3.732	4.701	2.63e-39	5.5e-38
c55080_g1_i1	-2.018	4.701	5.09e-39	1.06e-37	Aqu2.30708_001	Q3ZCD7	TECR_BOVIN Very-long-chain enoyl-CoA reductase OS=Bos taurus GN=TECR PE=2 SV=1
c12624_g1_i1	-7.112	4.701	8.03e-39	1.66e-37	Aqu2.32338_001
c49681_g1_i1	-2.186	4.701	8.03e-39	1.66e-37	Aqu2.23850_001	Q29AK2	LMLN_DROPS Leishmanolysin-like peptidase OS=Drosophila pseudoobscura pseudoobscura GN=GA17800 PE=3 SV=1
c50763_g1_i1	-2.04	4.701	1.37e-38	2.83e-37	Aqu2.24662_001	P18503	CAS4_EPHMU Short-chain collagen C4 (Fragment) OS=Ephydatia muelleri PE=2 SV=1
c49082_g1_i1	-5.061	4.701	1.38e-38	2.84e-37	Aqu2.31493_001
c53151_g3_i1	-4.369	4.701	1.48e-38	3.03e-37	Aqu2.30206_001
c49609_g1_i3	-2.408	4.701	1.68e-38	3.44e-37	Aqu2.04494_001
c56867_g1_i1	-2.467	4.701	1.95e-38	3.97e-37	P80057	P80057	GSEP_BACLD Glutamyl endopeptidase OS=Bacillus licheniformis (strain DSM 13 / ATCC 14580) GN=blaSE PE=1 SV=2
c52165_g1_i2	-2.849	4.701	7.6e-38	1.54e-36	Aqu2.17901_001
c50215_g1_i2	-2.803	4.701	9.61e-38	1.94e-36	Aqu2.10703_001
c49995_g4_i4	-9.437	4.701	1.06e-37	2.13e-36	Aqu2.22650_001
c43801_g1_i2	-7.128	4.701	1.19e-37	2.38e-36
c53029_g1_i5	-5.705	4.701	9.34e-37	1.85e-35
c48552_g1_i2	-4.763	4.701	9.83e-37	1.94e-35
c56370_g2_i1	-3.146	4.701	1.8e-36	3.56e-35	Aqu2.15796_001	F7J220	SRCR1_PATPE Scavenger receptor cysteine-rich domain superfamily protein OS=Patiria pectinifera GN=SRCR1 PE=1 SV=1
c40848_g1_i1	-5.459	4.701	3.45e-36	6.77e-35
c2708_g1_i1	-5.969	4.701	4.07e-36	7.95e-35	Aqu2.35466_001	P03934	TC1A_CAEEL Transposable element Tc1 transposase OS=Caenorhabditis elegans GN=tc1a PE=3 SV=1
c34121_g1_i1	-3.007	4.701	6.31e-36	1.23e-34	Aqu2.22619_001	Q8N0N3	BGBP_PENMO Beta-1,3-glucan-binding protein OS=Penaeus monodon PE=2 SV=1
c55917_g2_i2	-2.286	4.701	1.13e-35	2.17e-34	Aqu2.39320_001	Q9BMN8	LAR_CAEEL Tyrosine-protein phosphatase Lar-like OS=Caenorhabditis elegans GN=ptp-3 PE=1 SV=1
c54400_g1_i1	-2.282	4.701	1.32e-35	2.54e-34
c33543_g1_i1	-2.58	4.701	1.54e-35	2.95e-34
c39365_g1_i1	-4.091	4.701	1.57e-35	3e-34
c45835_g1_i2	-2.945	4.701	1.71e-35	3.26e-34
c54029_g2_i3	-2.24	4.701	3.36e-35	6.38e-34	Aqu2.06370_001
c44520_g1_i1	-2.297	4.701	5.68e-35	1.08e-33	Aqu2.22448_001	Q5R4J1	SYWC_PONAB Tryptophan--tRNA ligase, cytoplasmic OS=Pongo abelii GN=WARS PE=2 SV=2
c52562_g1_i2	-2.09	4.701	7.44e-35	1.4e-33	Aqu2.25115_001	P70227	ITPR3_MOUSE Inositol 1,4,5-trisphosphate receptor type 3 OS=Mus musculus GN=Itpr3 PE=1 SV=3
c54559_g1_i2	-2.031	4.701	1.07e-34	2.01e-33	Aqu2.20868_001
c31630_g1_i1	-2.182	4.701	1.84e-34	3.45e-33	Aqu2.11059_001
c50987_g1_i2	-2.345	4.701	3.15e-34	5.89e-33	Aqu2.28801_001	P27393	CO4A2_ASCSU Collagen alpha-2(IV) chain OS=Ascaris suum PE=2 SV=1
c51831_g1_i4	-2.316	4.701	3.42e-34	6.37e-33	Aqu2.36684_001
c48505_g1_i1	-2.805	4.701	3.51e-34	6.51e-33	Aqu2.24271_001
c46307_g3_i1	-2.991	4.701	8.45e-34	1.54e-32	Aqu2.13001_001
c34333_g1_i1	-3.327	4.701	1.11e-33	2.02e-32
c51917_g2_i7	-3.083	4.701	1.2e-33	2.19e-32	Aqu2.14788_001	O57429	UBP2_CHICK Ubiquitin carboxyl-terminal hydrolase 2 OS=Gallus gallus GN=USP2 PE=2 SV=1
c49805_g4_i6	-3.117	4.701	1.5e-33	2.72e-32
c15891_g1_i1	-2.574	4.701	1.87e-33	3.39e-32
c47559_g1_i4	-2.334	4.701	1.98e-33	3.59e-32	Aqu2.17189_001
c56649_g1_i1	-2.223	4.701	4.43e-33	7.93e-32	Aqu2.31819_001	O00339	MATN2_HUMAN Matrilin-2 OS=Homo sapiens GN=MATN2 PE=1 SV=4
c52713_g2_i1	-2.038	4.701	9.56e-33	1.69e-31	Aqu2.20877_001
c53365_g2_i1	-4.203	4.701	1.25e-32	2.21e-31
c45371_g1_i3	-2.547	4.701	1.91e-32	3.36e-31	Aqu2.11563_001
c52475_g2_i3	-3.039	4.701	2.52e-32	4.4e-31	Aqu2.30221_001
c22781_g1_i1	-3.961	4.701	4.66e-32	8.1e-31	Aqu2.36499_001	Q07797	LG3BP_MOUSE Galectin-3-binding protein OS=Mus musculus GN=Lgals3bp PE=1 SV=1
c54656_g1_i3	-2.04	4.701	7.22e-32	1.25e-30	Aqu2.13302_001	Q09575	YRD6_CAEEL Uncharacterized protein K02A2.6 OS=Caenorhabditis elegans GN=K02A2.6 PE=3 SV=1
c54802_g1_i3	-2.21	4.701	1.53e-31	2.6e-30	Aqu2.39280_001
c49706_g2_i1	-2.328	4.701	1.84e-31	3.13e-30	Aqu2.19024_001
c50226_g1_i3	-3.814	4.701	3.26e-31	5.5e-30
c48729_g1_i4	-2.399	4.701	4.21e-31	7.07e-30	Aqu2.28404_001
c55646_g1_i1	-2.837	4.701	4.46e-31	7.49e-30	Aqu2.11020_001	Q9NZJ4	SACS_HUMAN Sacsin OS=Homo sapiens GN=SACS PE=1 SV=2
c39757_g2_i1	-3.043	4.701	4.52e-31	7.58e-30	Aqu2.24256_001	P55210	CASP7_HUMAN Caspase-7 OS=Homo sapiens GN=CASP7 PE=1 SV=1
c47442_g1_i1	-3.593	4.701	1.39e-30	2.29e-29	Aqu2.32317_001
c51817_g1_i1	-2.109	4.701	1.45e-30	2.39e-29	Q66S17	Q66S17	NATT3_THANI Natterin-3 OS=Thalassophryne nattereri PE=1 SV=1
c52486_g4_i5	-2.951	4.701	1.56e-30	2.57e-29
c43981_g2_i1	-9.294	4.701	1.9e-30	3.12e-29
c52261_g1_i6	-3.28	4.701	2.3e-30	3.76e-29
c48645_g1_i3	-2.29	4.701	2.32e-30	3.8e-29	Aqu2.23290_001	P53351	PLK2_MOUSE Serine/threonine-protein kinase PLK2 OS=Mus musculus GN=Plk2 PE=1 SV=1
c51502_g1_i6	-2.788	4.701	2.71e-30	4.42e-29
c43164_g1_i1	-5.091	4.701	3.41e-30	5.56e-29
c50589_g4_i2	-2.353	4.701	3.65e-30	5.94e-29
c57828_g1_i1	-2.045	4.701	4e-30	6.5e-29
c55580_g2_i1	-2.737	4.701	5.38e-30	8.72e-29	Aqu2.39320_001	P18433	PTPRA_HUMAN Receptor-type tyrosine-protein phosphatase alpha OS=Homo sapiens GN=PTPRA PE=1 SV=2
c55148_g1_i1	-2.064	4.701	6.7e-30	1.08e-28	Aqu2.18827_001
c49842_g2_i4	-2.052	4.701	7.16e-30	1.15e-28	Aqu2.39715_001
c52684_g1_i5	-3.807	4.701	1.95e-29	3.09e-28	Aqu2.31524_001
c54814_g1_i4	-3.081	4.701	3.34e-29	5.26e-28	Aqu2.28039_001
c49565_g1_i4	-2.085	4.701	6.39e-29	1e-27	Aqu2.23290_001	Q6C3J2	IPL1_YARLI Spindle assembly checkpoint kinase OS=Yarrowia lipolytica (strain CLIB 122 / E 150) GN=IPL1 PE=3 SV=1
c46910_g1_i1	-3.258	4.701	6.55e-29	1.03e-27
c54423_g6_i1	-5.818	4.701	1.14e-28	1.78e-27	Aqu2.09747_001
c38568_g1_i2	-3.539	4.701	1.78e-28	2.77e-27
c45963_g1_i1	-2.682	4.701	1.82e-28	2.83e-27	Aqu2.39581_001
c40398_g1_i1	-2.329	4.701	3.03e-28	4.67e-27
c49931_g1_i1	-2.366	4.701	3.24e-28	4.98e-27	Aqu2.38974_001	Q6UR05	MRP1_CANFA Multidrug resistance-associated protein 1 OS=Canis familiaris GN=ABCC1 PE=2 SV=1
c70940_g1_i1	-2.91	4.701	3.31e-28	5.09e-27	Aqu2.23958_001	Q63HN8	RN213_HUMAN E3 ubiquitin-protein ligase RNF213 OS=Homo sapiens GN=RNF213 PE=1 SV=3
c49291_g3_i2	-2.003	4.701	3.77e-28	5.78e-27	Aqu2.34606_001
c15950_g1_i1	-2.286	4.701	4.18e-28	6.39e-27	Aqu2.18750_001
c35689_g1_i1	-3.575	4.701	4.32e-28	6.6e-27
c53779_g1_i2	-2.234	4.701	4.96e-28	7.56e-27	Aqu2.09047_001
c41584_g1_i2	-8.809	4.701	5.79e-28	8.81e-27	Aqu2.28047_001
c54717_g1_i4	-2.592	4.701	6.09e-28	9.25e-27
c53296_g3_i1	-2.899	4.701	7.38e-28	1.12e-26	Aqu2.03740_001
c516_g1_i1	-4.311	4.701	7.84e-28	1.19e-26	Aqu2.15746_001	P16157	ANK1_HUMAN Ankyrin-1 OS=Homo sapiens GN=ANK1 PE=1 SV=3
c47792_g1_i3	-2.258	4.701	8.4e-28	1.27e-26	Aqu2.20421_001
c53096_g2_i1	-2.465	4.701	9.36e-28	1.41e-26	Aqu2.35534_001
c51132_g2_i6	-2.763	4.701	1.08e-27	1.63e-26	Aqu2.38947_001	Q16658	FSCN1_HUMAN Fascin OS=Homo sapiens GN=FSCN1 PE=1 SV=3
c47784_g1_i1	-2.197	4.701	1.2e-27	1.8e-26	Aqu2.25450_001	Q9P2E3	ZNFX1_HUMAN NFX1-type zinc finger-containing protein 1 OS=Homo sapiens GN=ZNFX1 PE=1 SV=2
c53972_g2_i1	-2.854	4.701	1.5e-27	2.24e-26
c46935_g2_i1	-3.424	4.701	1.53e-27	2.27e-26	Aqu2.27737_001	Q6RUV5	RAC1_RAT Ras-related C3 botulinum toxin substrate 1 OS=Rattus norvegicus GN=Rac1 PE=1 SV=1
c47616_g1_i1	-3.383	4.701	2.04e-27	3.01e-26
c46307_g4_i1	-2.376	4.701	2.91e-27	4.28e-26	Aqu2.30221_001
c56672_g2_i1	-2.853	4.701	3.14e-27	4.62e-26	Aqu2.10983_001
c47898_g1_i4	-2.844	4.701	3.85e-27	5.65e-26
c55623_g1_i6	-2.455	4.701	5.76e-27	8.41e-26	Aqu2.31822_001
c55731_g1_i5	-2.277	4.701	8.56e-27	1.24e-25	Aqu2.36499_001	Q5G265	NETR_SAGLB Neurotrypsin OS=Saguinus labiatus GN=PRSS12 PE=3 SV=1
c46428_g2_i3	-4.516	4.701	9.5e-27	1.37e-25
c52337_g1_i8	-3.257	4.701	1.56e-26	2.24e-25
c54053_g2_i2	-2.605	4.701	1.99e-26	2.85e-25
c52445_g2_i8	-2.148	4.701	2.18e-26	3.13e-25	Aqu2.38972_001	Q5F364	MRP1_CHICK Multidrug resistance-associated protein 1 OS=Gallus gallus GN=ABCC1 PE=2 SV=1
c55085_g1_i1	-2.104	4.701	2.2e-26	3.15e-25	Aqu2.18621_001	Q9UGM3	DMBT1_HUMAN Deleted in malignant brain tumors 1 protein OS=Homo sapiens GN=DMBT1 PE=1 SV=2
c51934_g3_i3	-2.373	4.701	4.7e-26	6.64e-25	Aqu2.11297_001	Q502M6	ANR29_DANRE Ankyrin repeat domain-containing protein 29 OS=Danio rerio GN=ankrd29 PE=2 SV=1
c49538_g1_i1	-3.541	4.701	5.13e-26	7.22e-25	Aqu2.30905_001	P18503	CAS4_EPHMU Short-chain collagen C4 (Fragment) OS=Ephydatia muelleri PE=2 SV=1
c36570_g1_i1	-2.791	4.701	5.34e-26	7.49e-25	Aqu2.30950_001
c55794_g1_i1	-2.257	4.701	6.21e-26	8.67e-25	Aqu2.38277_001	P11046	LAMB1_DROME Laminin subunit beta-1 OS=Drosophila melanogaster GN=LanB1 PE=1 SV=4
c54047_g5_i1	-2.421	4.701	6.32e-26	8.81e-25	Aqu2.38972_001	Q864R9	MRP1_MACFA Multidrug resistance-associated protein 1 OS=Macaca fascicularis GN=ABCC1 PE=2 SV=1
c33374_g1_i1	-3.168	4.701	6.43e-26	8.94e-25
c55147_g1_i1	-2.851	4.701	8.06e-26	1.12e-24
c49338_g2_i3	-3.05	4.701	8.64e-26	1.2e-24	Aqu2.18502_001
c72618_g1_i1	-8.682	4.701	1.01e-25	1.39e-24	Aqu2.30799_001
c50546_g1_i1	-3.821	4.701	1.28e-25	1.76e-24	Aqu2.20234_001	P10978	POLX_TOBAC Retrovirus-related Pol polyprotein from transposon TNT 1-94 OS=Nicotiana tabacum PE=2 SV=1
c65848_g1_i1	-5.023	4.701	1.39e-25	1.91e-24
c42964_g1_i1	-6.38	4.701	1.63e-25	2.23e-24
c50378_g1_i1	-4.099	4.701	1.87e-25	2.55e-24	Aqu2.08988_001
c46143_g5_i1	-5.17	4.701	2.61e-25	3.54e-24
c54125_g2_i1	-4.26	4.701	3.29e-25	4.45e-24	Aqu2.17562_001	P39790	MPR_BACSU Extracellular metalloprotease OS=Bacillus subtilis (strain 168) GN=mpr PE=1 SV=1
c54008_g3_i6	-2.685	4.701	3.87e-25	5.23e-24	Aqu2.31897_001	P08684	CP3A4_HUMAN Cytochrome P450 3A4 OS=Homo sapiens GN=CYP3A4 PE=1 SV=4
c56259_g2_i3	-2.127	4.701	4.16e-25	5.62e-24	Aqu2.24285_001
c33536_g1_i1	-2.115	4.701	5.32e-25	7.15e-24	Aqu2.25641_001
c45513_g1_i2	-2.624	4.701	9.8e-25	1.3e-23	Aqu2.36582_001	P58137	ACOT8_MOUSE Acyl-coenzyme A thioesterase 8 OS=Mus musculus GN=Acot8 PE=1 SV=1
c53029_g4_i1	-5.147	4.701	9.99e-25	1.33e-23
c55066_g1_i5	-2.76	4.701	1.49e-24	1.97e-23
c42636_g1_i1	-2.696	4.701	2.19e-24	2.87e-23
c52058_g4_i2	-2.01	4.701	2.59e-24	3.37e-23	Aqu2.20729_001	Q8BLA8	TRPA1_MOUSE Transient receptor potential cation channel subfamily A member 1 OS=Mus musculus GN=Trpa1 PE=1 SV=1
c48728_g4_i1	-8.631	4.701	5.13e-24	6.62e-23
c43267_g1_i1	-2.431	4.701	5.7e-24	7.34e-23
c41216_g1_i4	-3.725	4.701	6.43e-24	8.26e-23	Aqu2.39557_001	Q06HQ7	PLB1_MONDO Phospholipase B1, membrane-associated OS=Monodelphis domestica GN=PLB1 PE=2 SV=1
c52445_g1_i9	-2.288	4.701	9.34e-24	1.19e-22	Aqu2.38972_001	O35379	MRP1_MOUSE Multidrug resistance-associated protein 1 OS=Mus musculus GN=Abcc1 PE=1 SV=1
c51230_g3_i1	-2.633	4.701	1.05e-23	1.35e-22
c49197_g1_i1	-2.954	4.701	1.36e-23	1.73e-22	PAC:15699960
c48596_g1_i1	-2.311	4.701	1.9e-23	2.4e-22	Aqu2.36453_001	Q96VL0	SODC_CLAP2 Superoxide dismutase [Cu-Zn] OS=Claviceps purpurea (strain 20.1) GN=SOD1 PE=3 SV=3
c33803_g1_i1	-4.277	4.701	2.11e-23	2.65e-22	Aqu2.02057_001	P82151	LEC6_TACTR Lectin L6 OS=Tachypleus tridentatus PE=1 SV=1
c45487_g1_i1	-2.823	4.701	2.33e-23	2.92e-22	Aqu2.24205_001
c48728_g6_i2	-2.801	4.701	2.76e-23	3.45e-22
c55265_g1_i1	-2.67	4.701	2.8e-23	3.49e-22
c54673_g2_i1	-2.774	4.701	2.94e-23	3.66e-22	Aqu2.32319_001
c7909_g1_i1	-2.135	4.701	5.86e-23	7.25e-22	Aqu2.23010_001
c49223_g1_i1	-2.124	4.701	7.44e-23	9.18e-22	Aqu2.33249_001	P62975	UBIQ_RABIT Ubiquitin OS=Oryctolagus cuniculus PE=1 SV=1
c55911_g2_i1	-2.652	4.701	7.71e-23	9.48e-22	Aqu2.24872_001	O88871	GABR2_RAT Gamma-aminobutyric acid type B receptor subunit 2 OS=Rattus norvegicus GN=Gabbr2 PE=1 SV=2
c40971_g1_i1	-2.042	4.701	9.07e-23	1.11e-21
c55115_g2_i2	-2.662	4.701	9.63e-23	1.18e-21	Aqu2.22458_001	Q54U31	SHKD_DICDI Dual specificity protein kinase shkD OS=Dictyostelium discoideum GN=shkD PE=3 SV=1
c41997_g2_i1	-2.412	4.701	1.01e-22	1.24e-21	Q80SU7	Q80SU7	GVIN1_MOUSE Interferon-induced very large GTPase 1 OS=Mus musculus GN=Gvin1 PE=1 SV=1
c39134_g1_i1	-2.825	4.701	2.33e-22	2.83e-21	Aqu2.39580_001
c41352_g1_i2	-2.257	4.701	2.57e-22	3.11e-21	Aqu2.28404_001
c46007_g1_i1	-2.104	4.701	3.03e-22	3.67e-21	Aqu2.34612_001	A8TX70	CO6A5_HUMAN Collagen alpha-5(VI) chain OS=Homo sapiens GN=COL6A5 PE=1 SV=1
c49439_g1_i1	-2.202	4.701	3.41e-22	4.13e-21	Aqu2.30709_001	D3ZHA0	FLNC_RAT Filamin-C OS=Rattus norvegicus GN=Flnc PE=1 SV=1
c45809_g1_i1	-2.882	4.701	3.96e-22	4.78e-21
c48474_g3_i2	-2.326	4.701	5.36e-22	6.41e-21
c52398_g1_i2	-2.187	4.701	5.74e-22	6.84e-21	Aqu2.28421_001	Q05793	PGBM_MOUSE Basement membrane-specific heparan sulfate proteoglycan core protein OS=Mus musculus GN=Hspg2 PE=1 SV=1
c44764_g1_i1	-3.275	4.701	6.53e-22	7.75e-21
c48092_g1_i1	-2.151	4.701	9.97e-22	1.18e-20	Aqu2.04494_001
c55379_g2_i2	-2.089	4.701	1.14e-21	1.34e-20
c52619_g8_i2	-3.337	4.701	1.18e-21	1.39e-20
c47809_g1_i1	-2.901	4.701	1.23e-21	1.44e-20	Aqu2.24332_001	Q96RW7	HMCN1_HUMAN Hemicentin-1 OS=Homo sapiens GN=HMCN1 PE=1 SV=2
c33579_g1_i1	-2.743	4.701	1.42e-21	1.65e-20	Aqu2.36684_001
c46500_g1_i1	-2.581	4.701	1.77e-21	2.06e-20	Aqu2.13462_001	Q8K0U4	HS12A_MOUSE Heat shock 70 kDa protein 12A OS=Mus musculus GN=Hspa12a PE=1 SV=1
c53526_g5_i2	-3.064	4.701	2.95e-21	3.41e-20
c53423_g2_i13	-2.039	4.701	3.36e-21	3.88e-20	Aqu2.38643_001	Q9NXZ2	DDX43_HUMAN Probable ATP-dependent RNA helicase DDX43 OS=Homo sapiens GN=DDX43 PE=2 SV=2
c44411_g1_i1	-3.189	4.701	3.82e-21	4.38e-20
c52513_g1_i2	-2.038	4.701	4.09e-21	4.69e-20
c52043_g1_i3	-2.31	4.701	5.37e-21	6.14e-20
c56499_g1_i1	-2.408	4.701	6.19e-21	7.06e-20	Aqu2.31818_001	O55005	ROBO1_RAT Roundabout homolog 1 OS=Rattus norvegicus GN=Robo1 PE=1 SV=1
c33409_g2_i1	-2.364	4.701	7.11e-21	8.08e-20
c27777_g1_i1	-2.981	4.701	7.95e-21	9.02e-20
c50584_g1_i1	-3.436	4.701	1.19e-20	1.33e-19	Aqu2.19333_001	Q8WXS8	ATS14_HUMAN A disintegrin and metalloproteinase with thrombospondin motifs 14 OS=Homo sapiens GN=ADAMTS14 PE=2 SV=2
c49698_g1_i1	-2.352	4.701	1.31e-20	1.47e-19	Aqu2.37484_001
c36823_g1_i1	-3.356	4.701	1.44e-20	1.6e-19
c41829_g2_i3	-2.195	4.701	2.34e-20	2.59e-19	Aqu2.31451_001	Q9YHT8	NOGG_TAKRU Noggin OS=Takifugu rubripes GN=nog PE=3 SV=1
c45139_g1_i1	-2.346	4.701	2.44e-20	2.69e-19	Aqu2.12637_001	Q61789	LAMA3_MOUSE Laminin subunit alpha-3 OS=Mus musculus GN=Lama3 PE=1 SV=4
c46664_g1_i1	-2.081	4.701	2.55e-20	2.8e-19	Aqu2.21411_001
c53028_g2_i1	-2.381	4.701	3.24e-20	3.56e-19	Aqu2.18663_001
c28177_g1_i1	-2.561	4.701	3.93e-20	4.29e-19
c37770_g2_i1	-2.494	4.701	4.74e-20	5.16e-19
c39821_g1_i1	-5.955	4.701	5.46e-20	5.94e-19
c54887_g2_i3	-2.561	4.701	1.37e-19	1.47e-18
c37466_g1_i2	-2.983	4.701	1.46e-19	1.56e-18	Aqu2.39587_001	Q03376	BAR3_CHITE Balbiani ring protein 3 OS=Chironomus tentans GN=BR3 PE=2 SV=1
c55009_g1_i2	-2.374	4.701	1.61e-19	1.71e-18	Aqu2.24872_001	O75899	GABR2_HUMAN Gamma-aminobutyric acid type B receptor subunit 2 OS=Homo sapiens GN=GABBR2 PE=1 SV=1
c40186_g1_i1	-2.353	4.701	3.05e-19	3.22e-18
c54144_g2_i1	-2.986	4.701	7.06e-19	7.32e-18	Aqu2.12644_001
c38776_g1_i2	-2.453	4.701	8.42e-19	8.69e-18
c43670_g1_i1	-2.048	4.701	1.18e-18	1.22e-17	Aqu2.23550_001	Q54YW4	Y8045_DICDI Probable poly [ADP-ribose] polymerase DDB_G0278045 OS=Dictyostelium discoideum GN=DDB_G0278045 PE=3 SV=3
c53974_g1_i1	-2.413	4.701	2.15e-18	2.18e-17	Q01528	Q01528	HAAF_LIMPO Hemagglutinin/amebocyte aggregation factor OS=Limulus polyphemus PE=1 SV=1
c50431_g2_i2	-2.371	4.701	2.81e-18	2.83e-17
c41300_g1_i1	-2.484	4.701	2.96e-18	2.98e-17
c47100_g1_i4	-2.476	4.701	3.06e-18	3.07e-17
c39811_g1_i1	-2.449	4.701	3.16e-18	3.17e-17	Aqu2.17566_001	Q86HG9	Y9871_DICDI Probable serine/threonine-protein kinase DDB_G0271682 OS=Dictyostelium discoideum GN=DDB_G0271682 PE=3 SV=2
c48239_g1_i3	-2.205	4.701	3.21e-18	3.21e-17
c53850_g5_i2	-2.844	4.701	4.1e-18	4.09e-17	Aqu2.01244_001	Q502M6	ANR29_DANRE Ankyrin repeat domain-containing protein 29 OS=Danio rerio GN=ankrd29 PE=2 SV=1
c49291_g4_i2	-8.177	4.701	5.14e-18	5.1e-17	Aqu2.22698_001
c42353_g2_i1	-2.248	4.701	5.29e-18	5.24e-17	Aqu2.28403_001
c56489_g2_i1	-2.512	4.701	5.36e-18	5.31e-17
c50223_g2_i1	-2.01	4.701	8.69e-18	8.53e-17
c39954_g1_i1	-2.572	4.701	9.66e-18	9.48e-17	Aqu2.32902_001	Q9JLN6	ADA28_MOUSE Disintegrin and metalloproteinase domain-containing protein 28 OS=Mus musculus GN=Adam28 PE=1 SV=3
c48798_g1_i1	-2.059	4.701	1.64e-17	1.6e-16	Aqu2.18750_001
c53928_g2_i1	-2.075	4.701	2.49e-17	2.39e-16
c70185_g1_i1	-2.118	4.701	2.8e-17	2.68e-16	Aqu2.31261_001
c50636_g4_i1	-2.068	4.701	3.6e-17	3.44e-16	Aqu2.39576_001
c1407_g1_i1	-2.429	4.701	4e-17	3.81e-16	Aqu2.20421_001
c38794_g2_i1	-2.017	4.701	7.8e-17	7.29e-16
c42923_g1_i2	-2.692	4.701	8.2e-17	7.65e-16	Aqu2.39071_001	Q7Z407	CSMD3_HUMAN CUB and sushi domain-containing protein 3 OS=Homo sapiens GN=CSMD3 PE=2 SV=3
c56940_g1_i1	-2.589	4.701	1.03e-16	9.55e-16	Aqu2.27447_001
c47442_g2_i1	-3.057	4.701	1.1e-16	1.02e-15	Aqu2.32317_001
c54475_g1_i8	-2.054	4.701	1.61e-16	1.47e-15
c51993_g3_i1	-2.03	4.701	1.62e-16	1.48e-15
c52154_g1_i1	-2.068	4.701	2.87e-16	2.59e-15
c22497_g1_i1	-2.461	4.701	6.02e-16	5.3e-15
c53662_g7_i1	-2.05	4.701	6.3e-16	5.54e-15	Aqu2.38666_001
c55154_g2_i2	-2.217	4.701	6.6e-16	5.79e-15	Aqu2.10469_001	Q54U31	SHKD_DICDI Dual specificity protein kinase shkD OS=Dictyostelium discoideum GN=shkD PE=3 SV=1
c40068_g1_i1	-2.734	4.701	7.24e-16	6.33e-15
c6618_g1_i1	-3.623	4.701	9.77e-16	8.47e-15
c49779_g2_i1	-4.569	4.701	1.47e-15	1.26e-14
c39882_g1_i1	-2.011	4.701	1.58e-15	1.35e-14	Aqu2.31255_001	P05689	CATZ_BOVIN Cathepsin Z OS=Bos taurus GN=CTSZ PE=2 SV=2
c53101_g1_i3	-2.076	4.701	2.76e-15	2.32e-14	Aqu2.29219_001	Q09318	YQY2_CAEEL Uncharacterized protein F36G3.2 OS=Caenorhabditis elegans GN=F36G3.2 PE=3 SV=1
c52798_g6_i2	-5.699	4.701	3.19e-15	2.67e-14	Aqu2.19061_001
c42189_g1_i1	-2.061	4.701	3.85e-15	3.21e-14
c109_g1_i1	-2.17	4.701	4.3e-15	3.58e-14
c48297_g2_i1	-2.427	4.701	8.1e-15	6.63e-14	Aqu2.21786_001
c36859_g1_i1	-2.117	4.701	8.21e-15	6.71e-14
c46002_g1_i4	-2.181	4.701	9.66e-15	7.87e-14
c40870_g1_i1	-2.139	4.701	1.43e-14	1.16e-13	Aqu2.21154_001
c42159_g2_i1	-2.049	4.701	2.14e-14	1.71e-13	Aqu2.12902_001
c34946_g1_i1	-2.808	4.701	2.33e-14	1.86e-13
c35564_g1_i1	-3.103	4.701	4.55e-14	3.56e-13	Aqu2.11191_001	P16157	ANK1_HUMAN Ankyrin-1 OS=Homo sapiens GN=ANK1 PE=1 SV=3
c46912_g1_i1	-2.106	4.701	6.9e-14	5.32e-13
c49481_g1_i1	-2.134	4.701	1.26e-13	9.51e-13
c50117_g1_i2	-2.176	4.701	1.84e-13	1.38e-12	Aqu2.28857_001
c55451_g6_i1	-2.541	4.701	3.83e-13	2.81e-12
c53850_g1_i1	-2.596	4.701	3.99e-13	2.93e-12	Aqu2.07326_001	Q8Q0U0	Y045_METMA Putative ankyrin repeat protein MM_0045 OS=Methanosarcina mazei (strain ATCC BAA-159 / DSM 3647 / Goe1 / Go1 / JCM 11833 / OCM 88) GN=MM_0045 PE=3 SV=1
c71495_g1_i1	-2.027	4.701	5.96e-13	4.34e-12	Aqu2.05948_001	Q5SVZ6	ZMYM1_HUMAN Zinc finger MYM-type protein 1 OS=Homo sapiens GN=ZMYM1 PE=2 SV=1
c48351_g1_i1	-2.567	4.701	5.97e-13	4.35e-12
c50623_g1_i7	-2.127	4.701	1.2e-12	8.53e-12
c43232_g1_i1	-2.63	4.701	1.35e-12	9.61e-12	Aqu2.28600_001	Q9ULJ7	ANR50_HUMAN Ankyrin repeat domain-containing protein 50 OS=Homo sapiens GN=ANKRD50 PE=1 SV=4
c47280_g1_i3	-2.241	4.701	1.56e-12	1.1e-11
c50383_g2_i4	-2.107	4.701	2.01e-12	1.41e-11
c54427_g2_i2	-2.645	4.701	2.18e-12	1.52e-11
c48389_g1_i2	-2.043	4.701	2.87e-12	1.99e-11	Aqu2.24700_001	Q80T79	CSMD3_MOUSE CUB and sushi domain-containing protein 3 OS=Mus musculus GN=Csmd3 PE=2 SV=3
c42068_g1_i1	-3.05	4.701	4.9e-12	3.32e-11	Q01528	Q01528	HAAF_LIMPO Hemagglutinin/amebocyte aggregation factor OS=Limulus polyphemus PE=1 SV=1
c36190_g1_i1	-2.155	4.701	5.29e-12	3.58e-11	Aqu2.24936_001	Q53533	SAV2_STRVL Streptavidin-V2 OS=Streptomyces violaceus PE=3 SV=1
c22356_g2_i1	-2.024	4.701	8.73e-12	5.81e-11
c49781_g1_i1	-2.781	4.701	1.96e-11	1.27e-10
c534_g1_i1	-2.373	4.701	2.07e-11	1.34e-10
c48803_g1_i1	-2.196	4.701	3.17e-11	2.03e-10
c51549_g2_i3	-2.214	4.701	3.54e-11	2.26e-10
c51636_g1_i1	-2.17	4.701	4.34e-11	2.75e-10	Aqu2.34183_001
c53984_g1_i2	-2.141	4.701	4.38e-10	2.57e-09	Aqu2.32835_001
c27583_g1_i1	-3.543	4.701	7.67e-10	4.41e-09
c42627_g1_i1	-2.117	4.701	6.52e-09	3.42e-08
c52160_g1_i4	-2.044	4.701	9.74e-09	5.02e-08	Aqu2.20066_001
c39310_g1_i2	-2.264	4.701	1.47e-08	7.43e-08	Aqu2.24463_001	P80057	GSEP_BACLD Glutamyl endopeptidase OS=Bacillus licheniformis (strain DSM 13 / ATCC 14580) GN=blaSE PE=1 SV=2
32C 12hr	logFC	logCPM	PValue	FDR	A. queenslandica hits	UniProt hits
c56462_g1_i1	12.472	7.571	1.01e-255	3.73e-252
c42989_g1_i4	11.09	6.858	1.64e-247	4.56e-244
c49728_g2_i1	9.423	7.116	1.99e-233	3.68e-230	Aqu2.28043_001
c48270_g2_i4	7.501	5.402	1.29e-201	1.2e-198
c53307_g4_i1	10.599	7.134	1.04e-184	8.28e-182
c56665_g1_i7	6.862	6.865	2.06e-182	1.53e-179	Aqu2.32008_001	Q58CV6	KLDC3_BOVIN Kelch domain-containing protein 3 OS=Bos taurus GN=KLHDC3 PE=2 SV=2
c53629_g2_i7	10.335	7.189	2.28e-161	1.21e-158	Aqu2.32008_001
c49610_g2_i1	4.701	5.891	6.13e-140	2.35e-137
c54668_g2_i7	4.481	8.067	8.79e-139	3.25e-136	Aqu2.12557_001
c29323_g1_i1	11.922	4.458	4.14e-136	1.44e-133	Aqu2.07806_001	Q3UIR3	DTX3L_MOUSE E3 ubiquitin-protein ligase DTX3L OS=Mus musculus GN=Dtx3l PE=2 SV=1
c38900_g2_i3	6.773	6.199	3.38e-133	1.1e-130
c51667_g1_i1	8.861	5.508	9.85e-130	2.96e-127
c50763_g2_i1	8.433	7.214	3.78e-127	1.08e-124	Aqu2.30907_001
c44048_g1_i1	5.61	5.768	7.85e-124	2.18e-121
c36653_g1_i1	4.846	5.8	1.09e-123	2.96e-121	Aqu2.26879_001
c49255_g2_i1	3.931	6.845	1.21e-123	3.21e-121	Aqu2.21367_001	Q41009	TOC34_PEA Translocase of chloroplast 34 OS=Pisum sativum GN=TOC34 PE=1 SV=1
c49093_g2_i6	9.658	5.271	3.58e-123	9.24e-121
c66643_g1_i1	12.06	3.913	2.24e-119	5.29e-117
c56607_g1_i11	3.893	8.423	5.87e-119	1.36e-116	Aqu2.21066_001	Q8N7A1	KLDC1_HUMAN Kelch domain-containing protein 1 OS=Homo sapiens GN=KLHDC1 PE=2 SV=2
c44063_g1_i2	9.603	4.369	4.64e-113	9.54e-111
c49119_g3_i1	4.425	7.959	2.51e-105	4.65e-103	Aqu2.27449_001
c54439_g3_i1	4.031	7.084	4.88e-105	8.89e-103	Aqu2.37109_001	F7J220	SRCR1_PATPE Scavenger receptor cysteine-rich domain superfamily protein OS=Patiria pectinifera GN=SRCR1 PE=1 SV=1
c33534_g1_i1	11.287	5.531	7.86e-105	1.41e-102	Aqu2.28054_001
c41005_g1_i1	5.936	3.932	5.34e-103	9.42e-101	Aqu2.21673_001
c42518_g1_i6	8.114	4.894	1.14e-102	1.98e-100
c49093_g1_i2	11.284	4.811	1.26e-100	2.06e-98
c18693_g1_i1	11.198	3.781	2.08e-95	3.12e-93
c43381_g1_i6	9.128	4.622	4.7e-95	6.96e-93
c47710_g1_i2	7.667	3.987	5.81e-92	8.07e-90	Aqu2.21501_001
c48728_g3_i5	8.706	4.909	1.53e-91	2.09e-89	Aqu2.13490_001
c56306_g1_i2	11.116	4.698	1.5e-90	2.03e-88
c44910_g1_i1	8.914	3.952	1.89e-88	2.47e-86	Aqu2.26480_001
c11830_g1_i1	10.969	3.469	5.62e-87	7.09e-85	Aqu2.10490_001	Q4J9D2	Y1252_SULAC Uncharacterized protein Saci_1252 OS=Sulfolobus acidocaldarius (strain ATCC 33909 / DSM 639 / JCM 8929 / NBRC 15157 / NCIMB 11770) GN=Saci_1252 PE=3 SV=1
c49125_g1_i8	11.006	3.854	7.54e-87	9.41e-85
c51359_g4_i11	10.916	4.364	1.99e-86	2.46e-84
c56496_g1_i2	3.091	6.322	2.34e-86	2.85e-84	PAC:15703317
c69024_g1_i1	8.882	3.738	1.92e-85	2.32e-83
c50454_g3_i4	8.767	4.924	1.33e-84	1.57e-82
c56636_g1_i4	3.439	9.938	1.51e-84	1.76e-82	Aqu2.19900_001
c49480_g2_i2	8.28	4.562	1.93e-83	2.18e-81
c13497_g1_i1	11.55	4.324	2.33e-83	2.62e-81	Aqu2.27012_001	Q4V8X4	ACBD6_DANRE Acyl-CoA-binding domain-containing protein 6 OS=Danio rerio GN=acbd6 PE=2 SV=1
c52257_g3_i1	4.229	5.745	5.33e-83	5.92e-81	Aqu2.21971_001
c52400_g2_i2	3.36	7.52	8.67e-83	9.54e-81	Aqu2.18954_001	Q6F3F9	GP126_MOUSE G-protein coupled receptor 126 OS=Mus musculus GN=Gpr126 PE=1 SV=1
c47478_g1_i3	5.028	4.291	8.47e-82	9.23e-80	Aqu2.15184_001	O96006	ZBED1_HUMAN Zinc finger BED domain-containing protein 1 OS=Homo sapiens GN=ZBED1 PE=1 SV=1
c41223_g1_i2	11.352	4.68	1.04e-81	1.11e-79
c47853_g1_i4	10.974	4.002	1.89e-80	2e-78
c54423_g4_i1	8.95	4.071	3.14e-80	3.29e-78
c49480_g3_i2	9.511	4.844	2.92e-79	2.95e-77
c43806_g4_i1	10.894	3.326	5.58e-79	5.59e-77
c55572_g2_i1	3.197	7.668	2.54e-78	2.5e-76	Aqu2.18954_001	Q8CJ11	GPR64_RAT G-protein coupled receptor 64 OS=Rattus norvegicus GN=Gpr64 PE=2 SV=1
c54379_g2_i4	11.033	4.187	1.46e-77	1.41e-75	Aqu2.28047_001
c54544_g2_i2	3.687	4.661	2.36e-76	2.2e-74
c55523_g1_i1	3.553	6.603	1.56e-75	1.43e-73	Aqu2.19563_001	A1L0T3	SRB4D_MOUSE Scavenger receptor cysteine-rich domain-containing group B protein OS=Mus musculus GN=Ssc4d PE=2 SV=2
c55133_g2_i3	4.951	5.074	6.81e-75	6.2e-73	Aqu2.36499_001	Q5G267	NETR_MACMU Neurotrypsin OS=Macaca mulatta GN=PRSS12 PE=3 SV=1
c49626_g1_i3	10.733	3.61	3.19e-74	2.81e-72	Aqu2.11085_001	Q863I2	OXSR1_PIG Serine/threonine-protein kinase OSR1 OS=Sus scrofa GN=OXSR1 PE=2 SV=1
c41687_g1_i1	10.858	3.327	5.31e-74	4.61e-72
c34137_g1_i1	10.927	3.916	3.58e-73	3.09e-71
c52400_g1_i1	4.278	4.622	1.35e-72	1.16e-70	Aqu2.22809_001
c49362_g5_i6	10.729	3.859	3.02e-72	2.54e-70
c35372_g1_i1	10.939	3.166	1.17e-71	9.65e-70
c43801_g2_i3	6.228	3.888	2.24e-71	1.82e-69
c50628_g3_i2	8.537	4.692	7.19e-71	5.79e-69
c43666_g1_i4	8.117	4.496	8.78e-71	7.02e-69
c5398_g1_i1	10.679	2.743	6.22e-70	4.83e-68	Aqu2.19925_001
c53994_g3_i2	8.409	3.541	1.31e-69	1.01e-67	Aqu2.24294_001
c66583_g1_i1	7.184	2.656	1.75e-69	1.32e-67	Aqu2.18951_001
c52630_g1_i1	5.82	3.81	3.54e-69	2.63e-67
c42558_g1_i1	10.577	3.021	7.26e-69	5.31e-67	Aqu2.22444_001	Q9UPP1	PHF8_HUMAN Histone lysine demethylase PHF8 OS=Homo sapiens GN=PHF8 PE=1 SV=3
c37444_g1_i2	8.96	4.212	2.12e-68	1.53e-66	Aqu2.09295_001
c45881_g1_i2	2.615	5.981	4.11e-68	2.95e-66	Aqu2.16826_001	G3V9H8	RET_RAT Proto-oncogene tyrosine-protein kinase receptor Ret OS=Rattus norvegicus GN=Ret PE=1 SV=1
c56454_g1_i3	4.915	3.851	5.85e-66	4.12e-64
c47178_g6_i2	10.566	3.862	6.21e-65	4.28e-63
c37258_g1_i1	10.385	3.458	1.19e-64	8.18e-63
c51597_g2_i1	8.216	5.185	2.91e-64	1.98e-62	Aqu2.13897_001
c46340_g1_i1	6.13	4.204	8.56e-63	5.7e-61
c48487_g4_i1	3.873	4.169	1.06e-62	6.99e-61
c49979_g1_i1	2.344	6.308	9.25e-62	6.04e-60	Aqu2.11007_001
c47266_g1_i1	2.88	8.828	2.78e-61	1.79e-59	Aqu2.20871_001	Q5D1D6	GBP1_CHLAE Interferon-induced guanylate-binding protein 1 OS=Chlorocebus aethiops GN=GBP1 PE=2 SV=1
c52630_g2_i1	4.241	3.901	3.04e-61	1.94e-59
c56124_g2_i3	2.983	4.773	4.21e-61	2.66e-59
c25578_g1_i3	10.305	2.441	4.77e-60	2.91e-58
c52000_g2_i3	10.269	3.584	6.67e-60	4.05e-58	Q9Z280	Q9Z280	PLD1_MOUSE Phospholipase D1 OS=Mus musculus GN=Pld1 PE=2 SV=1
c60098_g1_i1	6.997	3.824	3.04e-59	1.79e-57
c56498_g4_i3	2.495	7.45	1.46e-58	8.46e-57	Aqu2.19061_001
c55163_g3_i1	10.232	3.196	1.98e-58	1.14e-56
c48745_g1_i1	5.078	7.617	2.47e-58	1.42e-56	Aqu2.26901_001
c54379_g1_i7	8.376	3.934	1.12e-57	6.23e-56	Aqu2.28047_001
c53209_g7_i2	4.161	3.866	2.9e-57	1.6e-55	Aqu2.15184_001	O96006	ZBED1_HUMAN Zinc finger BED domain-containing protein 1 OS=Homo sapiens GN=ZBED1 PE=1 SV=1
c49844_g2_i2	3.02	4.867	2.05e-56	1.1e-54	Aqu2.16384_001	Q7T3P8	FEM1C_DANRE Protein fem-1 homolog C OS=Danio rerio GN=fem1c PE=2 SV=2
c55339_g1_i3	2.92	6.572	8.85e-56	4.68e-54	Aqu2.35720_001
c54896_g1_i1	2.808	5.468	7.03e-55	3.63e-53	Aqu2.07336_001
c45588_g3_i1	2.769	6.437	1.7e-53	8.67e-52	Aqu2.38133_001	A2RU49	HYKK_HUMAN Hydroxylysine kinase OS=Homo sapiens GN=HYKK PE=1 SV=2
c50278_g2_i2	14.529	6.762	2.75e-53	1.4e-51	Aqu2.12828_001	Q7LHG5	YI31B_YEAST Transposon Ty3-I Gag-Pol polyprotein OS=Saccharomyces cerevisiae (strain ATCC 204508 / S288c) GN=TY3B-I PE=3 SV=2
c47855_g2_i3	10.156	3.767	9.67e-53	4.88e-51
c56546_g1_i4	2.369	5.463	1.49e-52	7.48e-51	Aqu2.19713_001	Q96DM1	PGBD4_HUMAN PiggyBac transposable element-derived protein 4 OS=Homo sapiens GN=PGBD4 PE=2 SV=3
c51184_g1_i2	2.474	4.86	1.6e-52	8.01e-51	Aqu2.12791_001	Q80WQ9	ZBED4_MOUSE Zinc finger BED domain-containing protein 4 OS=Mus musculus GN=Zbed4 PE=2 SV=1
c37488_g1_i2	9.977	3.404	2.4e-52	1.19e-50
c8126_g1_i1	10.124	2.333	6.25e-52	3.07e-50	Aqu2.19929_001
c49136_g1_i1	2.667	8.895	4.07e-51	1.95e-49	Aqu2.20871_001	Q5R9T9	GBP6_PONAB Guanylate-binding protein 6 OS=Pongo abelii GN=GBP6 PE=2 SV=1
c48711_g1_i1	6.036	3.647	4.15e-50	1.97e-48	Aqu2.19292_001
c51571_g2_i1	3.995	4.551	9.06e-50	4.28e-48	Aqu2.34506_001	Q6MG82	PRRT1_RAT Proline-rich transmembrane protein 1 OS=Rattus norvegicus GN=Prrt1 PE=1 SV=2
c43176_g1_i1	2.475	5.391	1.23e-49	5.8e-48	Aqu2.23983_001
c43253_g1_i1	2.797	6.365	1.56e-49	7.33e-48	Aqu2.18744_001
c21410_g1_i1	10.056	2.214	6.05e-49	2.81e-47	Aqu2.14504_001
c17732_g2_i1	7.462	8.069	9.97e-49	4.58e-47
c35121_g1_i1	7.765	4.701	2.02e-48	9.14e-47	Aqu2.35720_001	Q8WZ42	TITIN_HUMAN Titin OS=Homo sapiens GN=TTN PE=1 SV=4
c52214_g1_i4	7.928	2.808	4e-48	1.81e-46
c20012_g1_i1	9.909	2.607	6.23e-48	2.78e-46
c50708_g3_i2	2.22	5.655	8.38e-48	3.71e-46	Aqu2.11148_001	Q9NBX4	RTXE_DROME Probable RNA-directed DNA polymerase from transposon X-element OS=Drosophila melanogaster GN=X-element\ORF2 PE=3 SV=1
c55248_g1_i2	2.963	5.323	2.21e-47	9.73e-46	Aqu2.29982_001	P39428	TRAF1_MOUSE TNF receptor-associated factor 1 OS=Mus musculus GN=Traf1 PE=1 SV=2
c27368_g1_i1	7.675	3.174	2.78e-47	1.22e-45
c54184_g2_i1	9.895	2.442	6.25e-47	2.71e-45	Aqu2.16897_001	Q5UQ40	UBC4_MIMIV Probable bifunctional E2/E3 enzyme R795 OS=Acanthamoeba polyphaga mimivirus GN=MIMI_R795 PE=3 SV=1
c56498_g1_i1	8.224	3.154	1.08e-46	4.68e-45
c38774_g1_i1	6.038	2.697	1.14e-46	4.91e-45	Aqu2.20234_001	P10978	POLX_TOBAC Retrovirus-related Pol polyprotein from transposon TNT 1-94 OS=Nicotiana tabacum PE=2 SV=1
c53834_g1_i2	2.978	4.161	1.19e-46	5.09e-45
c56844_g1_i1	7.674	8.527	1.39e-46	5.91e-45	Aqu2.15395_001
c56023_g4_i1	3.127	4.363	2.09e-46	8.81e-45
c21029_g1_i1	9.992	2.838	2.53e-46	1.06e-44
c52205_g4_i1	4.064	3.705	4.56e-46	1.9e-44
c48849_g1_i1	2.191	5.265	1.06e-45	4.31e-44
c33067_g1_i2	2.513	7.524	1.96e-45	7.95e-44	Aqu2.28408_001
c52305_g1_i1	2.368	5.479	1.28e-44	5.09e-43	Aqu2.37688_001	Q2TB18	ASTE1_HUMAN Protein asteroid homolog 1 OS=Homo sapiens GN=ASTE1 PE=2 SV=1
c56073_g1_i3	2.469	8.911	1.8e-44	7.13e-43	Aqu2.10695_001	Q64487	PTPRD_MOUSE Receptor-type tyrosine-protein phosphatase delta OS=Mus musculus GN=Ptprd PE=1 SV=3
c26604_g1_i1	2.052	6.757	2.91e-44	1.14e-42	Aqu2.23636_001	Q8TER0	SNED1_HUMAN Sushi, nidogen and EGF-like domain-containing protein 1 OS=Homo sapiens GN=SNED1 PE=2 SV=2
c57456_g1_i1	10.029	2.978	3.34e-44	1.31e-42
c52660_g1_i2	2.058	7.074	6.73e-44	2.62e-42	Aqu2.19805_001	Q84TF0	AKRCA_ARATH Aldo-keto reductase family 4 member C10 OS=Arabidopsis thaliana GN=AKR4C10 PE=1 SV=1
c53967_g1_i1	2.563	6.545	7.8e-44	3.01e-42	Aqu2.25922_001	Q96RW7	HMCN1_HUMAN Hemicentin-1 OS=Homo sapiens GN=HMCN1 PE=1 SV=2
c54459_g1_i3	2.198	6.548	9.16e-44	3.52e-42	Aqu2.23929_001
c55215_g1_i3	9.781	3.063	9.25e-44	3.54e-42	Aqu2.19777_001
c54616_g1_i3	2.017	10.212	3.53e-43	1.33e-41	Aqu2.19163_001	Q9ULJ7	ANR50_HUMAN Ankyrin repeat domain-containing protein 50 OS=Homo sapiens GN=ANKRD50 PE=1 SV=4
c50278_g1_i1	10.672	6.733	3.61e-43	1.36e-41	Aqu2.12828_001	Q7LHG5	YI31B_YEAST Transposon Ty3-I Gag-Pol polyprotein OS=Saccharomyces cerevisiae (strain ATCC 204508 / S288c) GN=TY3B-I PE=3 SV=2
c49728_g7_i2	9.94	2.824	9.08e-43	3.4e-41
c38440_g1_i1	9.942	3.85	2.26e-42	8.34e-41	Aqu2.11085_001	O43301	HS12A_HUMAN Heat shock 70 kDa protein 12A OS=Homo sapiens GN=HSPA12A PE=1 SV=2
c55960_g3_i1	9.888	2.994	2.89e-42	1.06e-40
c51402_g1_i5	2.8	5.15	3.11e-42	1.13e-40	Aqu2.11916_001	Q96DM1	PGBD4_HUMAN PiggyBac transposable element-derived protein 4 OS=Homo sapiens GN=PGBD4 PE=2 SV=3
c28050_g1_i2	2.155	6.539	3.56e-42	1.29e-40	Aqu2.31853_001	Q0KHY3	MESH_DROME Protein mesh OS=Drosophila melanogaster GN=mesh PE=1 SV=2
c50720_g1_i2	10.463	3.234	3.68e-42	1.33e-40	Aqu2.29952_001	O94966	UBP19_HUMAN Ubiquitin carboxyl-terminal hydrolase 19 OS=Homo sapiens GN=USP19 PE=1 SV=2
c44451_g1_i2	2.015	6.128	4.32e-42	1.55e-40	Aqu2.37587_001	Q9VSR3	ORB2_DROME Probable RNA-binding protein orb2 OS=Drosophila melanogaster GN=orb2 PE=1 SV=1
c44789_g1_i1	2.187	9.384	4.83e-42	1.72e-40	Aqu2.30101_001	Q5ZL72	CH60_CHICK 60 kDa heat shock protein, mitochondrial OS=Gallus gallus GN=HSPD1 PE=1 SV=1
c38641_g1_i1	9.78	2.478	7.92e-42	2.81e-40	Aqu2.32842_001	Q54RJ6	Y5363_DICDI Fido domain-containing protein DDB_G0283145 OS=Dictyostelium discoideum GN=DDB_G0283145 PE=3 SV=2
c62905_g1_i1	9.63	2.568	8.04e-42	2.84e-40
c55105_g1_i1	7.115	8.636	1.05e-41	3.69e-40	Aqu2.12828_001	P0CT40	TF29_SCHPO Transposon Tf2-9 polyprotein OS=Schizosaccharomyces pombe (strain 972 / ATCC 24843) GN=Tf2-9 PE=3 SV=1
c42869_g1_i1	6.732	2.69	3.14e-41	1.07e-39
c50985_g3_i1	9.592	3.029	4.73e-41	1.6e-39	Aqu2.25149_001	P70496	PLD1_RAT Phospholipase D1 OS=Rattus norvegicus GN=Pld1 PE=1 SV=3
c45354_g1_i1	2.743	3.649	5.06e-41	1.7e-39	Aqu2.37688_001	Q5RCY5	ASTE1_PONAB Protein asteroid homolog 1 OS=Pongo abelii GN=ASTE1 PE=2 SV=1
c51725_g1_i2	7.755	6.958	7.66e-41	2.57e-39	Aqu2.20234_001	P10978	POLX_TOBAC Retrovirus-related Pol polyprotein from transposon TNT 1-94 OS=Nicotiana tabacum PE=2 SV=1
c55515_g1_i5	2.303	5.093	9.84e-41	3.28e-39	Aqu2.32324_001
c49294_g5_i1	3.823	2.771	1.46e-40	4.84e-39
c28570_g1_i1	9.612	2.759	2.39e-40	7.82e-39
c41336_g1_i2	2.351	6.838	2.53e-40	8.28e-39	Aqu2.26180_001	Q64471	GSTT1_MOUSE Glutathione S-transferase theta-1 OS=Mus musculus GN=Gstt1 PE=1 SV=4
c43998_g1_i2	3.608	3.033	2.57e-40	8.38e-39
c44539_g1_i1	2.066	5.154	2.7e-40	8.76e-39	Aqu2.37250_001	P53563	B2CL1_RAT Bcl-2-like protein 1 OS=Rattus norvegicus GN=Bcl2l1 PE=1 SV=2
c48631_g1_i4	2.362	7.006	3.09e-40	1e-38	Aqu2.19340_001	Q59HJ6	LONM_BOVIN Lon protease homolog, mitochondrial OS=Bos taurus GN=LONP1 PE=1 SV=1
c47370_g2_i1	2.172	4.883	4.21e-40	1.35e-38	Aqu2.34981_001	P22382	POL_SIVGB Gag-Pol polyprotein OS=Simian immunodeficiency virus (isolate GB1) GN=gag-pol PE=3 SV=2
c51924_g1_i8	2.001	7.38	4.56e-40	1.46e-38	Aqu2.19805_001	Q84TF0	AKRCA_ARATH Aldo-keto reductase family 4 member C10 OS=Arabidopsis thaliana GN=AKR4C10 PE=1 SV=1
c46603_g1_i1	3.005	9.591	6.22e-40	1.99e-38	Aqu2.30895_001
c45875_g2_i1	9.544	2.968	8.59e-40	2.7e-38	Aqu2.39715_001
c34702_g1_i2	7.54	2.336	1.21e-39	3.81e-38	Aqu2.34145_001
c40982_g1_i4	5.147	2.507	1.94e-39	6e-38
c42370_g1_i1	9.592	2.628	2.95e-39	9.07e-38
c54955_g1_i1	2.041	6.561	5.46e-39	1.67e-37	Aqu2.23929_001
c35088_g1_i2	2.309	8.172	8.99e-39	2.71e-37	Aqu2.36172_001	Q19269	NAS14_CAEEL Zinc metalloproteinase nas-14 OS=Caenorhabditis elegans GN=nas-14 PE=2 SV=2
c176_g1_i1	2.015	6.513	1.02e-38	3.04e-37	Aqu2.30100_001	Q9W6X3	CH10_ORYLA 10 kDa heat shock protein, mitochondrial OS=Oryzias latipes GN=hspe1 PE=3 SV=1
c31137_g1_i1	5.244	2.912	1.41e-38	4.18e-37
c56687_g1_i4	3.142	4.289	1.52e-38	4.5e-37	Aqu2.38962_001	Q5DW34	EHMT1_MOUSE Histone-lysine N-methyltransferase EHMT1 OS=Mus musculus GN=Ehmt1 PE=1 SV=2
c52871_g2_i3	2.743	4.58	4.26e-38	1.24e-36
c59616_g1_i1	6.983	7.735	4.89e-38	1.43e-36
c46743_g2_i1	7.122	7.909	6.59e-38	1.91e-36
c45485_g1_i1	2.64	4.54	8.49e-38	2.46e-36
c53693_g3_i8	2.062	6.137	1.48e-37	4.27e-36	Aqu2.13889_001	Q96MB7	HARB1_HUMAN Putative nuclease HARBI1 OS=Homo sapiens GN=HARBI1 PE=1 SV=1
c54324_g1_i1	2.008	5.538	1.51e-37	4.34e-36	Aqu2.25287_001	P23223	GP63_LEIDO Leishmanolysin OS=Leishmania donovani GN=gp63 PE=3 SV=1
c53307_g2_i2	2.159	6.945	1.87e-37	5.35e-36
c54721_g2_i1	2.134	4.811	3.08e-37	8.76e-36	Aqu2.22089_001
c51878_g1_i1	2.251	4.584	3.36e-37	9.52e-36	Aqu2.27757_001	A4IHR1	TT30A_XENTR Tetratricopeptide repeat protein 30A OS=Xenopus tropicalis GN=ttc30a PE=2 SV=1
c50657_g1_i1	2.382	7.464	7.03e-37	1.98e-35	Aqu2.17037_001	Q14160	SCRIB_HUMAN Protein scribble homolog OS=Homo sapiens GN=SCRIB PE=1 SV=4
c41520_g1_i4	2.472	7.094	9.19e-37	2.57e-35	Aqu2.32704_001	Q26710	AOX_TRYBB Alternative oxidase, mitochondrial OS=Trypanosoma brucei brucei GN=AOX PE=1 SV=2
c41716_g1_i1	3.338	3.225	1.02e-36	2.83e-35	Aqu2.15490_001
c41718_g1_i1	9.748	2.762	1.38e-36	3.78e-35	Aqu2.26863_001	Q6P2Q9	PRP8_HUMAN Pre-mRNA-processing-splicing factor 8 OS=Homo sapiens GN=PRPF8 PE=1 SV=2
c50723_g1_i2	2.389	4.824	1.72e-36	4.68e-35	Aqu2.29510_001
c38973_g1_i1	5.005	2.607	8.09e-36	2.17e-34	Aqu2.20234_001	P10978	POLX_TOBAC Retrovirus-related Pol polyprotein from transposon TNT 1-94 OS=Nicotiana tabacum PE=2 SV=1
c42686_g1_i1	2.087	5.876	1.45e-35	3.85e-34	Aqu2.30237_001	Q9NWS6	F118A_HUMAN Protein FAM118A OS=Homo sapiens GN=FAM118A PE=1 SV=2
c54759_g2_i4	7.188	3.316	1.98e-35	5.24e-34	Aqu2.14026_001
c45219_g1_i2	2.007	8.257	2.23e-35	5.85e-34	Aqu2.18951_001	Q0KHY3	MESH_DROME Protein mesh OS=Drosophila melanogaster GN=mesh PE=1 SV=2
c50580_g3_i1	5.014	3.085	3.54e-35	9.23e-34	Aqu2.28039_001
c16821_g1_i1	2.353	6.429	4.6e-35	1.2e-33
c47383_g1_i2	3.354	6.541	5.28e-35	1.37e-33	Aqu2.19272_001	Q8KU07	AZOB_XENAZ NAD(P)H azoreductase OS=Xenophilus azovorans GN=azoB PE=1 SV=2
c48841_g2_i1	2.553	5.771	5.49e-35	1.42e-33	Aqu2.21240_001
c49390_g1_i1	2.105	6.668	6.12e-35	1.57e-33	Aqu2.28920_001	O96005	CLPT1_HUMAN Cleft lip and palate transmembrane protein 1 OS=Homo sapiens GN=CLPTM1 PE=1 SV=1
c56307_g1_i3	3.313	6.489	1.23e-34	3.14e-33	Aqu2.20234_001	P10978	POLX_TOBAC Retrovirus-related Pol polyprotein from transposon TNT 1-94 OS=Nicotiana tabacum PE=2 SV=1
c48841_g1_i4	2.707	5.814	1.97e-34	4.98e-33	Aqu2.21240_001
c40392_g2_i1	7.842	3.114	2.23e-34	5.62e-33
[truncated: 701 more rows]
